# Supplementary material for: Profiling Immune Escape in Hodgkin’s and Diffuse large B-Cell Lymphomas Using the Transcriptome and Immunostaining
Source: Cancers (Basel). 2018 Oct 31;10(11):415. doi: 10.3390/cancers10110415 (PMC6266061; doi:10.3390/cancers10110415)
Supplement: Supplementary file 1 [file cancers-10-00415-s001.zip]

Archive with 18 entries (14 files):
- Figures_tables_supplemental_revised_proof/
- Figures_tables_supplemental_revised_proof/Table S4.xlsx
- Figures_tables_supplemental_revised_proof/Table supplemental_1_IEGS33list.xlsx
- __MACOSX/
- __MACOSX/Figures_tables_supplemental_revised_proof/
- __MACOSX/Figures_tables_supplemental_revised_proof/._Table supplemental_1_IEGS33list.xlsx
- Figures_tables_supplemental_revised_proof/table supplemental_2_TCAlist.xlsx
- __MACOSX/Figures_tables_supplemental_revised_proof/._table supplemental_2_TCAlist.xlsx
- Figures_tables_supplemental_revised_proof/table supplemental_3_clinical characteristics.xlsx
- __MACOSX/Figures_tables_supplemental_revised_proof/._table supplemental_3_clinical characteristics.xlsx
- Figures_tables_supplemental_revised_proof/Figure S1.pptx
- Figures_tables_supplemental_revised_proof/figure S2.pptx
- cancers-368469-Supplement-final/
- cancers-368469-Supplement-final/cancers-368469-Figures 1 and 2 and Table S5.pdf
- cancers-368469-Supplement-final/Table S1_List of “IEGS33” immune escape gene set.xlsx
- cancers-368469-Supplement-final/Table S2_List of T cell activation gene set.xlsx
- cancers-368469-Supplement-final/Table S3_Table of clinical characteristics of patients from our private cohort.xlsx
- cancers-368469-Supplement-final/Table S4_SING14 matrix used for CIBERSORT deconvolution.xlsx
