# Supplementary material for: Profiling Immune Escape in Hodgkin’s and Diffuse large B-Cell Lymphomas Using the Transcriptome and Immunostaining
Source: Cancers (Basel). 2018 Oct 31;10(11):415. doi: 10.3390/cancers10110415 (PMC6266061; doi:10.3390/cancers10110415)
Supplement: Supplementary file 1 [file cancers-10-00415-s001.zip › Figures_tables_supplemental_revised_proof/Table S4.xlsx]

## Sheet: SING14
NAME	B_cells	Plasma_cells	CD4	T_CD8	T_gd	NK	Macrophages	moDC	granulocytes	Fimy	adipocyte	endothelial_cell	pericyte	neuron
ABCA8	9.19339	8.82282	10.0243	9.12782	9.6248	9.42316	8.93375	9.28122	13.5014	237.214	1295.74	14.9041	1606.14	44.4915
ACP5	616.877	185.746	165.252	107.57	75.1973	124.014	10171	170.408	148.582	44.2175	206.889	54.7895	67.4287	49.6761
ACTG2	72.6012	52.607	50.6893	41.4465	38.658	45.5781	41.3593	47.2535	51.4877	400.963	82.7247	56.6418	3159.48	28.6611
ADAMDEC1	13.9991	8.45321	9.33336	9.57788	9.41798	9.73403	643.351	24.4153	47.15	10.1076	10.4029	8.8652	9.48311	11.9398
ADAMTS1	13.3747	14.0671	16.0853	24.1373	54.6973	196.86	13.2204	15.6957	18.4409	2188.21	440.375	204.668	8241.35	31.4991
ADGRE2	15.3412	10.0901	14.649	16.2953	14.4969	34.0121	302.087	558.87	2901.25	12.6375	23.8548	18.4398	16.1712	11.5621
ADGRE3	45.6135	24.5851	22.9355	23.4176	21.9523	21.7793	35.7711	134.407	1779.46	15.6828	17.9835	17.3215	15.833	25.2315
ADGRG1	66.7478	96.1523	97.1827	2215.41	375.693	5956.86	60.3908	91.1341	66.822	99.5893	400.482	1043.01	113.044	431.993
ADGRL4	10.5044	9.57468	9.81063	9.60545	9.83941	9.44827	10.4676	10.5127	10.5589	148.955	721.213	2138.52	462.012	16.5986
ADIPOQ	9.03067	9.54059	9.48548	9.0651	9.13545	8.57778	9.18702	10.4667	41.6621	8.93474	6997.6	7.8197	9.32709	11.0573
ADIRF	42.2844	38.1415	27.642	23.8928	20.9355	24.2049	25.2157	27.2615	17.3761	192.928	5272.79	219.049	250.674	24.2637
AIM2	1858.49	1056.99	207.739	90.4564	154.265	36.2998	42.2039	241.684	34.1751	21.407	25.8685	22.5143	26.5983	29.504
AKAP12	20.5638	80.6235	17.714	15.7167	16.2599	17.8594	13.2239	17.3383	28.7846	1563.18	2046.93	2919.89	2725.4	386.341
ALOX5	864.463	1274.27	27.8041	39.6893	19.7458	119.045	59.3177	4078.95	8910.63	13.3158	174.304	13.5637	13.0978	28.6447
ALOX5AP	3319.2	156.004	757.731	581.825	679.13	2425.86	124.489	1060.24	14317	49.3566	289.351	88.3465	46.3202	59.6114
AMPD1	11.677	4022.39	14.3539	16.2619	18.0763	14.7971	14.8959	15.3636	17.8671	14.5027	13.3935	14.1426	12.7254	15.6976
ANKRD36BP2	91.8328	3393.85	81.8012	73.4042	64.2764	56.8402	48.7529	45.1521	484.645	39.2216	37.5438	67.3832	46.1061	129.862
ANLN	13.6858	9.017	13.6093	9.73665	8.9064	11.3766	74.0304	10.1976	8.65406	138.597	9.5834	652.11	184.155	157.304
ANO5	13.8069	28.5585	12.4471	13.3843	14.5703	13.6737	759.842	26.2709	35.9666	12.8342	27.4692	13.0201	15.5945	172.674
AOC3	12.7151	14.7295	12.548	11.3254	10.8623	11.5772	15.3135	10.4809	9.9378	16.6928	3496.61	13.4698	3583.55	13.3414
APOBEC3A	11.1752	9.91894	12.5825	13.0703	13.5218	23.3583	61.2678	1066.28	739.547	8.69272	17.3284	9.01758	9.84316	12.2165
APOBEC3A_B	11.1782	9.9216	12.5857	13.0733	13.5248	23.3623	61.2803	1066.83	739.881	8.69556	17.3319	9.02011	9.84587	12.2286
AQP9	23.1313	38.5068	28.0089	33.5637	40.5603	43.8167	1599.95	1026.24	2069.79	34.0894	74.9656	28.0423	37.5613	67.0932
ARAP2	311.857	27.2492	605.635	1285.64	1617.12	1320.01	404.327	434.585	50.4828	13.7167	38.9793	14.2762	22.576	2140.37
ARHGAP29	9.15685	9.05947	10.514	11.4741	10.7778	11.5073	12.0724	37.5545	16.531	849.174	862.005	2262.79	2260.59	88.0008
ATF3	29.5044	144.824	74.4679	91.8765	279.444	96.1379	8873.91	126.988	37.3663	124.917	332.657	80.6641	11334.6	63.1034
ATP6V0D2	36.7619	36.3142	50.4177	52.5673	52.0025	48.9026	4003.46	50.7496	522.987	41.4508	55.6236	52.3332	46.6816	139.597
BANK1	5367.23	141.744	38.6011	46.1353	53.6593	52.0634	40.2026	103.274	59.6085	38.4424	58.2618	42.3045	36.2548	89.3972
BCL11A	3059.99	83.9402	54.649	60.1926	65.7824	61.5879	162.668	308.138	334.665	45.4969	44.9231	83.6834	52.6827	398.169
BCL11B	22.8994	15.3801	2658.91	3181.69	2102.36	1034.52	19.1863	62.8054	69.6783	16.4237	32.8907	18.1156	17.2688	35.9033
BCL2A1	1128.76	15.4175	226.365	230.059	108.849	233.031	2429.65	1296.12	11448.2	20.3633	38.6734	23.3417	16.1173	10.9297
BEND6	6.88504	6.09099	7.13379	6.50945	6.98034	7.21558	6.66301	7.51613	7.46634	92.1965	9.54842	16.0789	33.9509	1841.62
BEX1	34.3268	23.5183	34.5339	35.8599	43.9272	44.8339	41.5015	44.9447	96.7418	145.265	53.9425	566.07	39.037	11237.4
BEX5	68.9337	1328.06	316.111	296.62	303.128	193.128	26.7461	28.8618	47.9093	26.4386	126.237	252.109	24.755	10753.8
BHLHA15	18.1297	1041.96	15.9467	14.7427	16.2215	15.0212	14.3892	15.9319	10.1826	16.1892	12.9189	17.3249	11.078	9.99274
BICC1	6.96925	8.06941	9.92952	10.1664	12.459	10.5983	10.3666	13.7225	17.262	908.745	89.2844	14.2843	219.016	22.1654
BLNK	2439.78	1817.49	11.6393	12.3394	8.55742	15.0306	202.215	75.5783	14.8371	10.8874	47.2463	8.35305	10.4094	13.7415
BTK	2710.03	794.889	42.0142	73.7055	55.1594	123.948	604.17	653.893	470.693	33.3862	94.5209	41.5211	37.4262	93.5239
C10orf10	21.0881	74.585	27.9367	22.2388	23.645	28.543	113.198	27.4252	28.8857	382.433	4416.29	205.845	1820.55	73.8802
C11orf45	15.1739	17.5545	15.6391	16.3184	13.8585	14.5744	1723.89	18.2586	15.0519	22.5616	21.6885	13.158	14.6164	14.8091
C15orf48	27.8684	16.1208	29.2442	19.0235	144.281	26.3997	4474.18	41.0408	54.2769	31.5377	40.2361	29.5761	16.7751	14.1364
C16orf54	945.834	1981.74	1868.23	1715.38	584.644	1536.89	552.979	1413.64	3995.89	6.80821	63.8133	6.67288	6.04969	8.61382
C2orf80	12.6483	9.6764	10.5842	10.8637	9.40137	9.98933	9.67663	10.7436	13.5319	9.21229	9.40655	9.7468	9.58568	2677.58
C5AR1	22.3934	15.346	22.9192	21.2775	18.942	50.0525	773.753	1223.57	1182.35	22.9584	82.2608	20.2261	17.925	15.064
C8orf4	6.14976	5.77982	6.36106	6.11775	5.91502	6.16989	5.8864	6.24293	6.19605	10.4972	71.5971	540.707	3540.52	8.52493
CA2	36.7026	19.5027	19.4627	27.5477	49.629	61.1885	1103.62	150.221	36.0655	15.3503	73.6254	57.7455	94.5166	44.2992
CACNA2D3	12.2418	10.4028	11.2405	11.4057	11.2133	13.818	16.7081	578.888	9.98508	13.0399	19.8236	11.6784	15.6354	602.391
CALD1	13.1656	10.6751	10.7952	9.86458	15.0612	13.0977	21.2367	14.4242	10.2129	8342	3859.47	5135.13	13534	315.289
CAV1	21.1368	805.816	28.9158	29.7392	19.5214	30.0905	17.8786	30.3849	39.9329	4708.34	3479.73	6502.53	7624.59	49.3473
CAV2	12.1467	55.6325	12.0573	10.3365	14.0374	13.896	46.0114	13.6171	10.0938	2514.64	2517.31	2706.67	2006.61	12.2694
CCL4	119.304	62.9508	61.4781	1232.82	2583.03	5132.98	122.689	111.346	5005.72	32.242	115.688	33.4399	47.4264	66.7523
CCL5	179.129	150.087	224.739	4906.82	7202.54	8359.83	57.691	298.241	151.875	45.2386	134.699	97.6655	45.4354	45.731
CCNA1	12.0647	11.5371	12.3746	12.1279	15.2018	12.3279	1817.97	12.4759	17.9776	13.0125	11.7788	477.191	19.2683	37.0838
CCR2	28.8643	5088.1	38.562	106.894	175.237	52.9929	21.6243	2999.7	36.6056	18.8262	36.2932	16.3051	16.4148	14.4201
CCR3	26.9744	33.3677	31.1734	32.3691	34.8117	30.5324	24.0103	34.8153	2398.15	20.6413	21.2575	19.6252	25.2531	36.2143
CCR5	132.551	216.122	179.553	682.857	4963.83	213.338	2330.17	488.895	155.125	67.0987	163.417	74.9436	66.8097	81.24
CCR6	2466.8	18.2394	40.4634	27.2193	36.486	17.0563	8.90758	16.486	10.8225	10.3144	11.5395	11.0217	13.8749	12.2572
CCR7	2114.87	45.5239	1768.27	1309.74	766.465	162.912	34.8646	85.5544	25.6682	24.5353	39.6628	29.9455	29.7289	27.3255
CD14	41.0394	48.1168	33.6472	41.2392	29.6659	44.9866	399.216	7605.82	420.041	51.2639	977.38	43.5134	185.215	32.0553
CD160	22.901	30.6004	20.9299	583.036	168.019	2072.5	19.1303	32.8597	16.8167	15.8808	23.3706	16.2662	15.1082	25.1307
CD19	1747.63	194.704	20.1382	19.6713	20.9967	23.439	18.6471	31.1333	18.1592	18.3371	19.7803	15.8505	15.1136	24.6629
CD1C	2363.96	62.2353	56.4928	61.2854	71.8799	81.3004	109.173	522.855	96.0546	48.2087	119.371	41.8827	48.416	55.1499
CD1D	314.752	84.2255	13	13.1063	12.3564	17.3319	19.4459	1269.13	14.0263	14.7142	19.9774	11.7019	10.2439	11.3395
CD2	20.4751	38.5486	3235.44	3328.87	2368.59	1701.31	38.5361	89.4703	30.612	30.3868	55.5311	33.2309	27.3403	35.7971
CD22	2007.43	125.596	57.1249	72.3547	60.2753	59.8658	87.6999	71.4664	146.333	46.5003	64.4983	54.9331	70.3506	151.603
CD24	3897.27	25.1835	24.4874	45.7239	36.3962	66.5734	40.193	31.9896	243.464	39.4272	131.842	100.407	37.426	205.147
CD247	86.475	30.8621	1804.33	2100.3	4617.32	8142.81	44.1553	110.671	67.3573	43.4917	96.5676	43.263	32.8777	52.2149
CD27	834.725	3683.5	1044.02	904.91	208.627	87.5967	58.4302	64.479	55.7758	43.2982	61.4541	43.9549	33.6823	31.752
CD28	8.94632	14.9786	1218.2	437.953	261.728	12.1671	8.78728	14.0844	11.6895	8.58877	29.8297	9.76015	7.74592	10.7609
CD300A	171.99	735.578	126.886	1163.32	1386.02	6237.92	2789.01	2956.98	5855.56	38.0873	233.821	59.7017	60.7207	150.13
CD300LF	18.3847	17.9865	22.2911	29.4855	32.3038	59.6201	1557.35	1973.29	2189.51	19.69	37.2473	21.0715	27.7336	23.3943
CD36	12.0336	11.3394	12.357	14.397	12.6176	40.7247	12657.1	3001.75	39.0838	22.8718	7196.37	48.1782	63.2698	12.3975
CD37	4503.11	106.289	450.946	223.575	115.864	639.62	66.5088	542.789	448.482	15.8169	24.5353	17.9103	12.8862	10.2783
CD38	116.488	4487.32	179.688	95.8926	153.561	407.936	62.1267	103.007	125.538	36.4085	62.663	41.0979	41.877	124.674
CD3D	61.736	130.74	4280.92	5132.98	3161.18	258.9	46.8058	139.848	72.3668	49.1924	112.061	61.8288	65.6808	35.6468
CD3G	22.3409	31.2779	1449.89	2045.18	677.057	94.7481	25.6703	47.6892	35.6487	27.2433	26.8697	24.7788	27.4789	61.109
CD5	78.7363	87.152	875.085	545.697	666.514	62.3859	44.0081	65.2198	87.2564	38.1828	51.1999	39.9701	54.1313	76.1472
CD52	7872.39	75.2154	5976.19	5404.73	457.115	3654.05	9122.51	5174.95	3804.19	12.2097	207.956	16.2477	11.5969	24.2057
CD69	2511.45	51.367	3041.9	3271.91	3579.17	2511.93	9.45035	73.8378	913.747	8.21713	25.7425	10.4405	8.38951	10.2552
CD72	1336.03	31.1921	50.9679	51.0513	45.5545	137.577	118.686	58.4196	22.0131	35.7817	40.2499	25.2237	20.1058	18.7572
CD79A	6083.13	1418.32	102.665	116.574	131.106	87.8772	105.713	112.325	188.855	84.9858	80.8148	71.0391	71.2789	73.012
CD79B	3283.62	618.388	185.815	102.325	66.4655	159.844	59.6112	143.738	59.9328	35.515	55.551	41.8402	37.2366	48.4908
CD84	356.548	39.6619	1350.28	2003.08	1068.27	281.989	10224.5	841.304	771.173	36.2688	340.292	35.463	39.669	61.6073
CD8A	37.5084	31.8067	37.4804	6838.32	358.936	851.055	40.5679	63.2464	30.468	22.1031	55.2062	30.687	24.0345	47.888
CD8B	43.2733	61.6122	68.0091	2553.23	83.5363	85.5183	46.9305	62.5689	102.97	38.2152	74.1756	46.6945	45.9837	117.821
CD93	20.1807	14.5423	28.8717	36.5497	37.1826	187.591	29.9347	3524.28	296.495	15.7575	1671.07	4468.24	2082.16	61.9007
CD96	126.933	17.0477	511.329	760.881	402.483	815.722	18.6873	21.9682	33.567	15.2878	18.1414	18.096	15.9641	12.7766
CDH5	24.8189	33.2022	19.9548	18.1483	17.6427	18.4798	18.7501	24.1457	19.7294	17.6716	411.209	4180.48	56.9659	13.6399
CDO1	12.1599	12.0633	16.5865	13.9702	14.5291	14.7777	14.023	13.0868	18.4403	57.5629	1958.66	15.2747	107.126	679.387
CELF5	20.0949	15.306	20.7583	20.6216	19.1212	19.72	17.8944	17.2192	16.9516	16.69	17.1173	16.0621	37.7518	11475
CEMIP	18.86	19.1813	17.3148	17.4115	18.3489	17.5846	19.8402	17.2364	18.0636	3520.9	18.4225	52.1947	25.3412	23.9397
CFD	59.1506	66.2567	55.4473	67.5825	48.5693	108.879	845.024	2672.8	5397.15	218.297	14401.3	35.6246	539.202	34.6756
CFP	26.9881	24.1622	82.1132	59.2276	56.5332	61.0063	32.2311	2518.67	113.587	25.5308	90.8722	29.0477	28.3435	38.7934
CHI3L1	29.4641	20.344	20.4448	21.4129	19.5961	21.1691	15723.6	19.4955	313.011	147.65	43.9702	26.0196	15.4584	75.9537
CHIT1	32.8428	35.9794	26.2078	24.4962	24.567	24.6646	10996.9	22.3424	17.9802	22.1092	40.3329	23.0302	20.4323	28.9593
CHRDL1	20.7551	20.5025	20.9725	20.1762	21.17	20.5372	20.9262	22.3665	33.0122	41.8806	5725.37	18.3433	1104.24	878.002
CHRM3-AS2	10.1639	15.5983	223.168	64.9419	42.27	30.5425	10.9715	14.193	12.7627	9.97983	10.3365	10.7547	10.0312	11.4311
CIDEA	52.4891	46.7089	48.9563	45.8206	37.6801	41.8528	37.149	43.4502	52.5655	40.7456	2828.05	39.5357	47.8463	74.9577
CIDEC	44.3	60.8948	60.4899	58.8719	79.4335	66.9767	68.3677	68.7202	98.7362	69.742	5759.15	56.7283	46.0678	66.5825
CLC	18.2419	78.4357	22.2388	32.0896	20.3652	46.1757	16.5562	39.5712	1193.45	16.655	30.2937	16.9765	18.3808	52.3167
CLEC12A	16.9654	17.6066	14.3251	25.4322	16.1366	57.4627	70.7242	1908.81	1476.22	12.6559	33.7498	12.3424	10.7861	10.6072
CLEC2D	720.16	23.0867	994.487	699.179	465.505	303.37	40.6249	86.4952	47.9584	20.6564	19.1829	35.2004	18.3852	11.305
CLEC3B	37.4393	43.0987	41.8381	37.7891	33.0037	45.1673	47.1386	125.809	57.9914	110.297	5675.58	51.1094	542.538	40.8486
CLEC4A	207.346	25.183	45.1747	42.9053	99.1612	94.0344	326.55	2362.82	150.7	20.3351	109.888	26.0116	22.4602	14.3216
CLSTN2	16.9859	18.3682	15.894	16.3216	15.0957	14.9187	15.7905	16.1633	17.1619	18.5646	1329.5	17.6441	753.177	1872.12
CNDP1	10.2924	15.5967	15.0747	16.0427	18.4875	17.2673	14.9565	16.2639	29.4905	14.169	14.523	14.2255	17.284	3075.21
CNIH3	13.2682	11.8971	13.2991	12.8372	10.2445	14.048	1822.18	12.7421	9.19872	32.3408	24.6221	16.8309	18.1216	160.532
CNTN3	6.97264	6.65117	7.11688	6.76907	6.49304	7.15053	7.37434	6.98331	9.57691	45.3522	50.8833	8.05122	79.2012	3089.89
COL12A1	20.257	17.3516	16.1257	16.7578	16.1589	13.8673	14.8552	14.762	14.7931	5374.84	1633.38	119.571	4120.56	59.1871
COL15A1	10.6503	10.0386	9.74504	11.7936	10.725	17.1409	21.698	10.5641	16.8086	476.762	1791.68	39.1794	1199.3	10.4988
COL1A2	33.3036	57.8272	42.1767	51.1076	59.7476	37.3503	38.522	35.2393	81.8734	18704.4	4162.42	1231.18	17684.9	54.9853
COL21A1	11.1621	10.8375	11.3594	10.8581	11.5672	12.5363	11.5926	12.8633	54.2914	31.5257	30.6299	23.3378	1250.79	17.7873
COL3A1	19.0829	23.0683	18.4691	17.114	12.845	18.9808	17.5906	17.7848	33.1258	15592.2	6595.22	16.27	18377.1	18.4348
COL4A1	18.3349	15.5237	19.4401	18.6856	16.1137	22.2388	85.0434	19.5041	26.1618	2123.74	3239.77	7056.27	12419.5	35.7368
COL4A2	19.2312	30.7287	20.8956	21.8621	20.0414	25.1978	39.8426	27.3227	27.7736	4497.26	4473.15	11935.8	11694.5	66.7545
COL4A5	7.64834	8.04362	8.01225	8.54235	8.20564	8.10335	9.35208	8.69676	14.446	109.518	34.1648	342.336	767.542	58.2589
COL5A2	14.9287	17.6916	17.7312	19.1215	17.9513	17.812	24.4967	18.7738	71.7556	4263.35	1045.58	1686.66	6948.31	219.152
COL6A3	17.7972	17.5051	62.0926	50.9308	39.8638	26.9203	84.5212	31.3815	39.3107	8552.94	3579.17	114.074	12029.6	27.9573
COL8A1	13.7997	12.0846	13.8579	15.3684	14.7524	15.5249	12.6755	15.6764	16.9083	1629.57	366.354	7623.3	172.1	15.7412
CPVL	18.3208	57.8117	15.7167	33.6525	42.7972	68.6931	1514.31	3788.05	13.8336	15.807	256.035	17.2584	22.0748	25.2431
CR2	963.531	42.2794	12.2141	27.9413	17.3082	11.3681	11.3298	12.8642	23.5398	9.30296	10.2292	9.94048	9.23812	17.6572
CREG2	10.1583	10.0042	9.98933	9.48796	10.4043	9.02819	9.51583	9.78661	13.7148	9.94022	9.56446	9.06807	9.29255	2477.69
CREM	150.656	169.125	461.938	501.939	5480.92	940.757	637.278	143.481	194.744	225.841	235.583	299.592	871.011	571.351
CRTAM	14.2354	9.39686	26.8339	850.683	217.037	296.543	682.323	165.492	10.1983	10.4404	15.7754	9.69856	10.5098	16.5743
CRYAB	25.4903	46.4101	32.1379	32.7104	49.9441	36.4119	46.2791	35.067	47.3756	1102.45	5725.37	193.101	914.459	296.351
CSF2RB	467.46	3959.63	115.18	29.5467	148.951	128.362	399.45	2394.94	10224.5	18.1948	260.147	52.0671	18.9022	32.1451
CST7	26.0521	101.996	364.394	3276.35	1709.43	6571.44	30.6454	91.7044	1308.13	29.4878	64.2792	28.4854	28.1734	31.4245
CSTA	30.2116	25.2323	20.5643	47.9386	14.8369	142.642	4975.89	7704.22	1332.12	278.191	1761.53	16.0973	16.7221	19.955
CTGF	30.9899	18.0765	13.2743	14.0925	11.7405	11.9567	10.7734	13.4486	18.0855	4697.38	593.48	10692.8	7067.83	51.4418
CTHRC1	11.7438	4177.86	12.9189	11.403	10.1299	10.2978	11.4834	10.3796	16.3559	5397.19	1053.65	2230.35	1212.09	31.5423
CTSW	99.7525	543.034	202.885	2269.07	865.356	3992.21	62.4002	128.139	151.08	66.076	73.7055	51.3869	53.4722	59.2809
CX3CR1	15.3556	13.8123	25.2741	1135.77	748.82	7400.82	14.5522	2372.34	25.2204	11.7453	118.693	11.2355	11.8841	137.763
CXCL12	16.8683	29.1135	16.0264	14.7111	12.98	15.7299	14.5045	16.9252	15.1175	1394.65	4434.42	89.6961	2703.79	18.3847
CXCL14	28.6941	29.0794	21.9305	21.2928	18.5851	19.0091	15.7616	20.5904	15.9239	20.0655	5609.8	16.9992	310.806	1225.46
CXCR2	17.6992	14.8741	15.0467	23.6489	16.892	221.2	20.909	127.684	1130.8	11.6021	36.2998	11.842	11.6688	12.2662
CXCR4	9207.57	8233.44	8513.73	10200.2	12967.2	5759.15	2012.17	3456.92	13437.5	10.8707	318.522	195.211	1055.55	15.4567
CYAT1	10791.3	21371.4	94.3443	127.76	121.641	349.334	35.5208	430.583	72.2408	38.6574	281.319	37.1188	32.8165	49.8962
CYBB	2144.56	133.689	31.4294	38.523	38.2832	130.118	1362.81	4946.74	1061.1	25.549	426.264	23.8823	27.1906	37.7481
CYR61	23.3018	26.4476	18.3585	20.5869	17.9945	16.1516	15.824	18.2285	20.209	4870.33	2324.27	4395.69	11421.9	120.726
CYTIP	2336.71	2479.35	3009.58	2727.56	2506.64	2321.94	528.992	1189.24	2770.84	10.8168	47.28	19.7051	11.2278	16.0863
DCLK1	9.34464	22.6217	12.7922	11.5772	12.4257	12.616	12.4184	12.5887	17.136	52.775	472.067	24.2174	1674.08	11689
DCN	43.4298	52.5489	47.0424	44.0782	52.518	48.4363	40.7153	48.006	125.214	10891.7	2744.05	50.5401	2188.38	103.298
DCSTAMP	17.2225	19.6739	16.841	17.8972	16.6725	15.6163	2365.23	17.2035	24.135	15.8282	17.5159	18.2161	14.3505	17.891
DDAH1	21.0741	26.2633	16.4978	15.8117	18.3296	19.0814	35.2976	19.8378	83.5761	4109.58	399.654	3349.32	2437.32	10897.4
DEFA1	24.7217	96.4505	25.8685	32.0256	17.5027	140.66	21.958	86.8665	2071.39	17.4855	33.6525	22.7525	16.9731	18.7214
DEFA1B	24.7132	96.3962	25.7513	32.0146	17.4963	140.59	21.9498	86.8262	2067.74	17.4787	33.6301	22.7445	16.9661	18.714
DEFA3	24.7174	96.4271	25.864	32.02	17.4995	140.627	21.954	86.846	2069.57	17.4819	33.6472	22.7486	16.9696	18.7176
DENND5B	524.178	1804.15	23.2456	25.1142	21.347	27.746	217.246	32.7234	55.3447	172.91	119.571	120.068	159.994	654.891
DERL3	122.143	4666.93	64.5377	59.7472	81.6701	67.2899	60.065	67.3946	65.1081	73.0608	92.4742	62.5065	69.9221	81.1
DGAT2	68.1562	111.841	50.7176	42.6613	57.2946	49.7071	117.12	150.121	950.634	55.1116	5120.9	54.634	29.5086	75.5544
DHRS9	309.222	306.483	77.5447	70.4922	82.386	81.7079	5369.21	203.25	867.175	71.781	214.558	72.5271	65.0923	100.876
DIRAS2	6.88698	7.5715	7.39468	6.83225	6.78962	7.05626	43.6458	6.79291	6.50289	10.1201	6.74607	7.38203	7.29231	3606.61
DKK1	11.9446	14.1795	12.9128	13.2218	15.1486	13.5526	17.2909	12.362	11.2276	1990.2	32.5747	616.27	193.19	24.0103
DKK3	40.2546	21.1518	46.5383	183.045	244.203	27.4119	22.5243	25.2295	24.4076	6689.66	337.86	8011.88	6831.12	22903
DNAJC6	12.072	74.4335	22.1724	38.3831	162.274	22.8489	221.27	15.0602	14.8188	40.4613	23.2498	349.625	213.624	11209.3
DOCK4	13.5918	12.0889	11.4684	10.5703	10.2223	11.677	643.624	44.287	122.267	162.935	172.068	1155.64	64.4963	3809.7
DSC2	24.3833	21.8143	25.8777	25.0785	29.682	27.8439	461.174	301.827	1531.63	25.9908	146.595	24.0087	26.3262	50.8782
EAF2	1598.28	3842.89	118.405	106.711	56.5445	94.9756	97.1772	610.104	364.917	32.7326	37.7891	25.7494	24.8869	29.1854
ECM2	16.9205	11.2372	15.5936	15.0498	13.5577	15.0149	13.8789	16.3277	38.2436	201.868	2354.37	15.5182	3311.03	20.9407
EDIL3	8.00984	7.70063	9.34176	10.1331	8.99565	9.7312	9.56879	9.84525	17.4145	1873.83	139.244	2428.37	2123.67	2114.8
EDNRA	7.56204	7.82253	8.52044	8.08362	9.75079	9.23987	9.00703	8.99495	10.5223	99.7434	268.553	9.25537	4272.43	20.9848
EFEMP1	9.82496	12.7944	11.5102	11.0868	12.1803	11.6625	11.3641	10.9828	20.4162	2763.81	3186.29	12084	876.9	204.085
EGFL6	18.507	17.6905	20.7059	18.4727	22.217	19.0057	19.0031	19.6477	79.2545	18.0392	315.937	18.2112	7948.11	21.4625
ELAVL2	9.16465	8.46575	9.48045	9.53722	8.9914	9.74216	9.33333	11.0108	52.7378	9.84715	9.92952	10.4933	11.8469	4085.96
ELAVL4	24.2853	18.6666	23.5942	23.7749	22.7695	20.2768	26.5418	23.6724	37.8314	18.4857	19.7278	22.9214	19.9473	3606.2
ENPEP	7.10356	8.0694	7.54268	7.82855	8.2886	7.63308	7.94523	7.27044	7.86871	9.04287	51.9507	9.66691	1765.02	12.8417
EOMES	25.6344	23.0972	85.5183	1899.66	1095.04	2932.7	25.7621	45.418	41.3498	23.0509	36.9422	22.758	37.4057	45.5779
EPS8	10.5335	20.3641	17.7415	12.1511	16.7952	20.7623	861.06	98.6118	16.1796	1613.7	1085.66	689.205	4670.64	23.6464
F2RL1	11.848	12.7449	21.1263	19.1863	41.2059	14.7393	19.0199	139.785	195.783	177.009	17.7105	2139.81	64.5453	15.2582
FABP4	22.5326	22.4836	21.0541	18.3332	15.7056	19.1429	5427.35	18.4655	26.4056	20.5086	8829.7	1441.2	241.405	19.0151
FAM129C	5717.65	58.7898	37.6863	44.3278	39.1352	36.4119	28.7903	71.1956	74.1929	32.287	37.7763	27.4048	26.0277	18.1171
FAM46C	2079.23	11667.6	2092.86	2544.77	8922.39	1231.38	27.5127	99.5334	344.277	68.1079	182.904	35.7759	535.646	44.8302
FAP	14.1015	22.6063	18.2337	18.5699	19.1304	20.5831	20.4747	19.5961	40.0063	1467.31	49.0284	200.143	114.419	25.3032
FAT3	20.0492	14.6086	18.3937	18.1172	16.4471	16.9446	14.7284	19.0655	93.7524	24.5125	47.9122	17.4922	85.9805	4599.94
FBN1	14.9991	22.4525	19.9062	19.6533	21.206	25.1361	21.576	21.6034	51.7974	5592.53	2495.81	1263.18	4402.81	50.6859
FBP1	58.7455	529.956	71.7521	97.2054	63.4581	195.556	6877.38	692.604	120.522	42.7286	190.791	55.23	58.3947	74.3158
FCER1A	11.8989	11.0012	11.6007	12.6711	9.42841	42.8983	9.6861	780.264	12.3558	10.0872	30.8058	10.2829	9.61652	10.4459
FCER1G	40.6	37.945	69.5612	94.1715	76.3997	3437.87	2280.72	5995.37	3139.57	40.7398	441.031	45.3366	36.0724	34.6137
FCGR1B	22.2686	23.6296	24.7613	25.8454	23.251	29.8346	1279.21	1244.35	271.2	23.0619	42.5151	21.8915	21.5714	44.1431
FCGR2A	247.972	47.4337	20.1114	31.4294	23.0841	96.9983	308.95	1644.48	2139.64	19.9997	79.69	19.1479	18.3175	19.2229
FCGR3A	23.7754	20.8312	15.2343	47.0007	59.0045	1890.15	118.414	136.446	285.205	11.677	16.7135	11.1116	9.55017	12.4411
FCN1	29.272	54.7101	29.6939	49.898	27.9385	99.9557	280.547	9316.74	168.28	18.894	218.581	21.8387	20.1363	15.9075
FCRL1	1058.79	12.7546	13.3658	13.5965	11.0743	13.3691	10.4263	19.5651	32.684	10.9725	11.3169	10.6381	12.0406	17.6794
FCRL3	1689.71	66.8085	79.4033	1106.43	173.278	2133.5	17.635	44.6726	27.2429	13.6886	27.642	14.4802	14.0939	27.1298
FCRLA	2827.6	639.44	38.2381	66.9908	66.6273	48.9834	112.488	58.699	63.3374	46.3681	42.6538	44.581	64.4606	56.0351
FER1L4	28.7824	1372.81	34.9282	35.9878	43.5096	32.6392	38.0352	35.9843	59.2063	41.7758	33.6026	40.454	41.4781	59.0163
FERMT2	9.07025	13.9776	12.9518	12.4651	15.7337	14.6741	113.757	11.1315	12.73	3037.7	3691.27	1956.84	8633.39	455.616
FFAR2	21.9623	31.7136	23.5231	21.9029	24.778	24.518	30.4361	59.5404	2780.86	22.7974	41.8086	20.2341	20.7394	36.5536
FGFBP2	16.5609	23.5859	25.8325	3760.5	1776.94	7995.74	18.4676	44.0432	11.491	14.3569	121.073	15.4595	27.9761	15.0082
FGL2	203.041	252.489	92.5373	383.201	36.3737	818.913	764.033	7183.27	5263.28	71.9835	566.005	26.1072	3010.92	32.1711
FHL2	22.0397	41.1295	56.1806	56.1913	56.3924	42.7513	45.5292	23.0294	52.6366	5095.16	300.783	3628.95	3189.23	405.091
FLRT2	20.3025	14.4038	19.4962	18.1064	16.7064	18.7872	576.891	20.8994	27.6284	1154.18	351.495	2180.15	730.342	1421.81
FN1	30.9572	36.0082	41.5192	35.3251	44.5881	47.4592	507.861	49.5682	90.4879	18084.2	1992.73	17532.1	10282.8	219.94
FPR1	50.1361	36.3662	52.8625	63.2797	75.7393	102.966	113.131	3837	8493.38	45.8815	140.66	47.9645	53.145	75.392
FPR3	24.4892	31.8531	20.3276	23.2829	17.2091	18.9949	1685.95	84.8218	73.6684	17.2721	91.8765	20.4715	19.7861	20.7615
FRMD6	14.7753	83.3166	29.0388	24.283	113.094	43.1438	60.7615	21.9626	45.3185	3166.1	302.411	3816.33	2697.81	109.29
FSTL1	23.2753	27.7454	22.475	28.8175	30.3268	34.5108	29.9116	39.851	30.1403	9406.87	4654.77	5551.12	8536.02	142.676
FSTL5	8.49663	9.15157	7.63013	7.73451	8.07726	7.95609	7.86188	8.10987	9.77822	8.03513	7.75219	9.52506	10.0237	1320.22
FYB	36.8579	30.4061	2466.46	2412.95	495.031	1541.02	1368.13	2353.31	4203.69	23.5229	55.4894	26.5297	21.2693	43.412
G0S2	76.0889	106.856	65.9559	52.5779	104.793	58.815	104.354	215.037	4803.42	226.48	9119.78	126.308	125.969	31.6393
GABRB1	9.77118	9.80185	11.7995	12.8795	12.1234	11.8989	10.9353	12.8931	34.4556	11.6568	10.736	10.0283	34.5352	2006
GAL	26.7466	18.8987	21.1183	19.2369	18.4501	19.7911	4033.77	23.3735	17.8251	26.8127	24.3349	22.7963	18.6553	17.3702
GAPT	1423.35	7.60129	8.31467	8.98836	8.68361	11.3653	7.80644	485.962	536.364	8.45955	11.5187	9.21676	7.06399	10.4459
GATA3	36.4488	39.1237	2321.94	1756.27	1474.5	2307.97	30.8779	62.9304	89.6189	27.7911	163.04	48.7087	50.1003	42.7167
GCA	756.173	231.495	198.463	69.4312	98.0019	71.2539	750.446	1540.66	5495.14	35.4264	252.701	26.548	171.307	415.564
GDF15	40.4107	21.5975	38.3109	36.9745	35.6007	34.441	1057.42	35.3045	21.1536	1340.72	40.319	2651.2	100.391	42.9907
GEM	22.5718	26.9696	24.5873	18.0291	33.1798	20.5145	394.198	20.341	21.9635	557.045	190.162	46.0872	7385.93	20.2792
GHR	9.26583	9.04165	8.6379	8.40853	8.27667	8.7592	8.38486	9.14683	8.71891	98.8422	2770.46	137.967	289.619	92.1819
GIMAP7	18.5469	11.2036	2344.97	1854.49	1359.03	2553.23	60.7946	754.772	9.12479	10.7571	397.9	101.817	28.2006	17.6076
GJA1	8.10573	8.34744	8.71768	8.80189	10.1068	9.26175	8.946	9.82567	14.2629	4071.27	1369.05	5610.21	1594.8	2042.13
GJC1	8.93375	13.4969	10.8418	9.08667	8.59735	9.21874	11.9109	8.84882	10.1305	267.562	278.039	276.176	1664.33	39.5869
GM2A	2215.61	1481.29	199.068	209.872	90.3235	174.656	18704.4	1572.8	372.396	604.234	789.913	495.78	319.28	174.515
GNLY	61.8277	56.5667	80.6895	3423.17	6378.93	12432.9	27.8544	106.638	36.8616	35.908	156.576	29.1447	22.6691	40.0293
GPC4	29.2357	24.8717	26.3441	24.7571	19.8579	23.9307	2726.4	27.4633	45.7632	82.7182	58.7693	23.7945	32.5192	75.5492
GPM6B	417.964	20.9821	67.4155	67.0849	97.1103	26.1092	44.6832	19.0382	10.7462	28.7365	160.095	20.2038	6974.83	3576.51
GPNMB	15.3823	29.6495	14.5523	12.7269	13.0972	12.4915	15163.1	34.3994	17.6175	3276.24	2711.16	19.0235	3598.6	29.0229
GPR158	16.475	12.7793	16.5799	16.7647	18.2869	17.1848	19.0234	17.9501	37.3488	16.8295	23.3497	16.5481	18.3219	4290.77
GPR171	18.4982	15.3983	1009.79	1933.28	3444.26	447.896	12.2695	46.2163	71.829	12.8313	22.2706	15.6537	35.393	21.4906
GPR18	2451.48	12.5636	447.218	720.639	381.551	471.311	14.6843	99.7425	17.82	11.4586	16.5044	15.0341	10.2027	12.7384
GPR183	1002.57	113.189	1581.93	580.365	575.684	267.012	315.17	603.101	120.488	21.9468	68.3932	27.0478	434.422	29.8415
GPR34	26.7285	9.53474	15.8874	13.4388	12.8342	22.0427	1339.01	107.884	427.204	10.1416	288.651	12.9052	10.3314	16.6045
GPR37	10.118	9.22402	9.3555	10.1168	8.09347	9.25645	8.78332	9.72454	40.6657	59.3603	13.3296	290.281	28.2792	444.522
GPX3	16.3747	25.6291	20.9341	20.7583	19.4896	20.2889	2075.77	46.7365	64.1926	925.917	10786.6	83.4208	1504.4	41.1069
GPX8	12.4322	14.4658	9.79715	11.1793	13.4373	9.45103	16.7654	11.2788	26.1976	1908.55	154.573	1501.79	275.563	10.0928
GREM1	7.68249	7.62256	8.30077	8.27817	9.1003	8.62465	89.99	8.65458	11.1377	4852.52	9.94817	273.818	281.761	83.445
GRIA2	8.928	8.75762	9.17367	9.17117	8.25565	9.28936	9.25776	9.87282	11.7951	9.98661	9.38785	9.46194	11.8577	5696.17
GRM3	31.1723	20.5082	21.8621	23.6908	16.9004	18.534	18.6727	19.3448	26.4234	16.1019	14.8642	18.0744	21.2773	3760.61
GUSBP11	1477.51	6053.93	316.462	359.917	254.543	429.2	131.089	330.471	339.778	96.1645	188.956	115.726	163.928	60.051
GYG2	43.1793	78.0286	33.8138	31.4451	20.0153	25.0918	22.2031	31.1232	25.1524	65.467	3013.85	29.5279	48.352	70.5478
GZMA	28.1948	23.567	326.049	5231.13	1564.91	7890.27	15.7412	70.1509	14.9477	16.7221	115.951	22.5053	15.3936	14.3106
GZMB	22.7963	21.8608	35.3997	2864.18	4907.08	9476.07	24.6734	122.695	16.1888	18.1683	84.2098	20.8164	16.5192	18.0077
GZMH	27.2708	26.2781	54.115	5300.49	1056.46	5659.19	30.3118	70.7836	22.9511	21.1376	75.4062	24.205	21.3273	19.7385
GZMK	26.0825	34.6337	211.98	3300.32	2667.66	680.218	21.1358	44.6412	32.703	22.9686	66.088	24.8187	19.4799	38.1045
H19	106.664	42.3443	75.0986	55.6794	37.5569	53.9617	44.6358	60.5577	151.959	61.6861	3352.89	37.3771	1224.46	67.5489
HAVCR2	105.372	68.6803	156.689	172.068	328.659	1999.61	7642.91	834.595	83.9164	35.7218	246.74	33.6813	53.8742	45.1237
HBA1	50.8888	197.497	73.6737	151.826	85.9158	518.448	57.5139	185.375	91.376	47.076	11049.9	57.6014	95.9717	166.479
HBA2	50.8792	197.446	73.6575	151.789	85.8964	518.276	57.502	185.329	91.3553	47.0675	10996.9	57.5902	95.9494	166.437
HBB	97.1439	218.717	86.0311	153.872	123.595	458.703	72.741	335.929	299.35	75.4914	16310.7	60.5771	65.3778	188.798
HCK	248.171	60.8097	35.4662	38.5163	37.0911	95.0444	1093.47	3094.03	4005.49	25.7487	148.368	28.6114	26.3554	25.0391
HHIP	18.7338	17.3226	14.5682	14.8095	12.1366	12.9458	12.7814	12.8508	16.3933	16.0656	19.1176	2099.42	38.7706	47.8583
HLA-DOB	3648.05	3349.16	66.1562	97.6703	108.84	104.124	42.2451	99.5887	119.479	35.4992	45.3601	33.7123	49.1073	74.6858
HLA-DQA1	7977.8	248.979	50.651	201.072	168.152	430.602	222.099	2667.3	17.9658	12.5449	433.353	13.8506	15.3792	13.5607
HLA-DQA2	7942.4	248.903	50.6418	201.021	168.112	430.477	222.04	2664.21	17.9622	12.542	433.209	13.8475	15.3759	13.5578
HLA-DRA	12046.6	53.907	197.351	476.238	1535.95	1102.98	1098.06	10248.6	1175.6	20.881	1831.95	20.4297	55.2151	17.9836
HMGA2	13.681	10.0569	14.1018	14.0833	13.4291	13.7715	12.823	12.7967	14.2186	252.506	13.3113	837.866	18.856	23.0562
HOPX	451.73	48.8803	197.457	1885.48	1073.05	6548.84	33.7843	53.8392	43.2686	40.9871	114.908	638.393	1836.78	2589.91
HS6ST2	8.2879	7.59408	8.62465	7.51855	7.6001	8.72048	7.74416	7.59999	7.57878	8.29655	9.11137	7.31622	13.9198	1063.56
HSD17B2	10.1029	9.95899	10.2924	10.3282	9.15569	9.43434	9.23721	9.65736	8.75577	11.5801	10.3696	286.019	16.5544	11.5593
HTRA4	32.4134	13.4916	22.5572	37.1522	48.3813	25.0653	1371.3	20.5027	20.7407	18.7293	15.5739	18.851	19.9668	163.986
ICOS	28.8746	35.9202	1365.59	274.396	427.997	37.7509	21.152	26.2817	34.5081	19.9455	20.224	19.6944	18.3435	16.1462
IFNG	25.3489	24.0417	73.3267	217.739	257.591	167.956	14.8627	20.1944	16.4366	16.0476	17.5777	17.4747	15.1496	16.5514
IGFBP5	17.7478	17.6973	21.0419	20.312	22.2554	19.9774	17.755	19.4765	15.9812	5025.34	5029.25	267.137	4891.87	161.778
IGHA1	429.924	4864.33	73.0524	82.1132	76.2685	73.7206	68.8303	71.3142	168.428	64.401	62.3609	62.8926	75.4336	136.891
IGHA2	2336.27	19059.2	32.7434	55.1557	103.289	185.772	23.1944	151.212	17.6883	25.378	148.552	21.2596	17.2155	34.8942
IGHD	985.188	7403.24	67.1535	75.4882	50.5249	69.4458	53.6716	65.12	131.79	43.828	57.5635	44.7521	53.4299	137.605
IGHE	128.275	2440.58	105.663	97.0208	128.418	90.3554	82.1619	91.9061	160.319	57.2499	61.8431	49.7857	65.2063	114.961
IGHG1	429.796	4852.56	73.0361	82.0953	76.2515	73.7055	68.8162	71.2997	168.385	64.3886	62.3493	62.8801	75.4168	136.857
IGHG2	466.552	5820.24	57.5412	74.6423	54.1263	69.1677	47.3169	70.2489	72.2188	48.5305	48.5206	50.7452	45.4238	90.3061
IGHG3	2848.67	22903	40.8971	48.4022	39.5591	113.487	23.5559	84.5779	45.7654	25.9908	153.606	26.3128	26.0886	23.0656
IGHJ4	1426.67	4809.39	42.4336	48.4959	36.3652	48.9387	29.5584	45.3325	43.4698	28.0904	32.7268	31.1306	48.6236	70.4839
IGHJ5	466.413	5801.95	57.5303	74.6261	54.1156	69.1523	47.3087	70.2338	72.2036	48.5217	48.5124	50.736	45.4154	90.2844
IGHM	6258.39	19929.3	86.7835	85.8912	68.6508	135.277	44.7547	170.796	80.0669	53.7694	77.5279	44.5668	47.8025	37.5807
IGK	13844.3	19687.2	181.414	495.358	459.292	890.603	187.866	537.149	586.569	130.358	1131.07	117.251	159.998	239.715
IGKC	13928.8	20133.3	181.458	495.678	459.44	891.008	187.912	537.319	586.779	130.391	1131.66	117.295	160.039	239.777
IGKJ3	12.6011	365.102	10.4449	12.8102	11.0747	11.8114	10.1038	9.88906	8.37731	9.20144	9.98406	10.9992	12.8479	41.4268
IGLC1	7326.82	21371.4	110.524	134.664	134.577	296.933	45.0994	353.154	91.5312	51.8274	185.391	49.4972	43.4877	75.8308
IGLC2	6074.48	14734.1	122.359	137.475	165.486	256.625	72.367	321.893	140.301	71.0022	205.247	64.8592	59.8477	69.9722
IGLC3	6093.68	14832.1	122.388	137.509	165.528	256.688	72.3826	321.982	140.338	71.0171	205.301	64.8727	59.8593	69.9874
IGLC7	4764.7	15828.9	73.6899	94.257	123.864	201.174	45.3736	246.077	90.819	43.9851	128.616	39.7835	39.4552	85.0526
IGLJ2	6034.63	14545	122.3	137.41	165.401	256.497	72.3364	321.717	140.228	70.9725	205.131	64.8326	59.8247	69.9434
IGLJ3	6054.76	14638.6	122.329	137.442	165.443	256.558	72.3516	321.806	140.266	70.9873	205.189	64.8459	59.836	69.9584
IGLL3P	1014.76	3050.23	124.964	141.255	126.786	175.766	60.718	178.741	112.134	55.6994	101.511	76.1736	63.3604	119.719
IGLL5	6015.03	14449.7	122.267	137.374	165.359	256.425	72.3212	321.629	140.194	70.9577	205.078	64.8198	59.8139	69.929
IGLV@	763.252	5250.48	53.6686	51.1263	44.098	55.5311	40.9329	61.9729	78.9357	45.513	42.2991	40.4897	34.2524	56.2464
IGSF6	49.6239	15.3438	21.1183	19.8345	13.2408	31.0247	3401.81	2319.51	347.615	14.7364	60.9723	14.5774	14.8323	12.7511
IL18RAP	31.8086	46.9536	144.782	436.252	3335.55	5175.78	39.1156	74.3135	1670.06	32.4357	59.0078	36.1272	30.239	36.7789
IL2RA	77.5013	42.2828	447.627	38.4038	185.844	41.5921	41.8087	28.1761	42.6969	29.6073	35.1214	31.6748	27.1405	58.2825
IL2RB	149.645	132.024	3221.57	2821.18	4640.88	9207.57	77.1678	112.412	224.997	50.1795	121.369	60.0112	67.8536	116.853
IL32	43.8436	37.5991	2088.94	738.555	346.948	572.919	27.3275	40.1254	28.1058	75.7616	55.3432	469.957	33.7646	46.2917
IL7R	32.1196	43.0182	4237.64	6481.42	4824.59	539.885	53.4521	164.266	24.1276	112.325	75.2124	259.529	31.1833	18.2591
ITGAM	361.992	39.2906	71.046	737.019	1425.36	3865.75	5244.64	3293.64	3242.93	17.4191	288.189	15.2434	19.4213	26.6546
ITGAX	124.82	26.1948	54.3393	65.3638	60	521.68	676.967	1084.72	2385.18	36.905	70.3561	40.2353	29.5678	112.801
ITIH5	41.445	40.9055	33.9652	31.9006	27.5218	31.3063	29.8388	31.9469	45.7269	38.0092	2305.78	34.2503	2058.54	69.5891
ITK	24.3656	13.9111	3078.12	2955.03	2194.48	2724.14	24.6595	48.035	22.879	16.7762	29.475	19.1204	17.7511	33.2192
JCHAIN	1284.98	10493.4	13.5651	14.838	22.2997	91.1044	13.9296	63.1499	11.0996	15.8528	41.3886	13.0246	11.6992	12.2555
KIAA1211L	25.5601	22.3265	29.5162	37.8282	37.8308	33.7038	30.735	40.213	83.1941	20.8003	133.3	873.313	36.0096	13254.9
KIR3DL1	27.0391	29.5958	37.8156	176.799	370.856	1066.8	32.5549	30.7337	30.7307	22.954	25.8953	29.2693	26.4737	27.0858
KITLG	10.6916	12.7906	12.8072	13.4698	14.6623	16.7846	420.597	17.529	20.7336	1096.01	408.173	447.645	4413.65	1217.91
KLB	9.4721	10.1428	15.9331	13.1643	11.7781	14.5196	12.273	12.2779	12.4765	11.4846	1057.52	11.275	13.3281	21.4254
KLRB1	39.86	20.4434	512.346	3050.23	4359.76	6301.97	29.7997	141.89	31.0453	25.5102	91.2366	30.1784	27.3797	35.3412
KLRC1	15.0785	10.7506	11.2232	395.919	4961.01	4229.05	8.64793	18.8118	18.4228	9.17769	12.6129	10.6307	20.2392	10.0276
KLRC2	15.0753	10.7478	11.2203	395.8	4948.89	4220.62	8.64504	18.8079	18.4192	9.175	12.6099	10.6279	20.2355	10.0248
KLRC3	9.39622	7.02181	8.53965	199.941	157.909	1337.75	8.50372	10.556	9.8619	7.88393	8.33346	7.09518	8.91624	8.07373
KLRC4	7.46687	6.69567	7.16966	94.257	50.347	197.81	6.59836	7.07811	6.72307	6.55716	6.91552	6.51824	6.40356	7.44842
KLRC4-KLRK1	203.784	51.3232	70.2017	5094.49	3011.29	5609.8	32.1708	95.9617	76.5924	28.8515	85.2461	36.0823	51.5364	180.948
KLRD1	36.2143	24.1202	46.3468	1149.95	673.673	4014.85	29.7204	50.367	49.199	29.3749	34.4528	33.192	22.6103	37.2256
KLRF1	21.7453	23.1025	19.6237	812.178	325.572	7400.82	29.9469	82.9324	13.8892	17.361	49.9432	14.4345	15.9192	9.78693
KLRK1	203.836	51.3326	70.2155	5107.92	3015.17	5625.7	32.1761	95.984	76.6098	28.8565	85.2643	36.0885	51.5461	180.995
KMO	895.752	67.5996	15.4595	17.9181	22.0126	18.4656	2109	171.185	44.2033	14.7446	19.7911	15.1343	14.6389	14.0607
LAMB1	12.103	8.07033	8.90044	8.04352	9.30029	8.03233	8.909	8.08446	7.26703	2199.63	375.585	2351.12	2020.95	18.3331
LAMC1	278.49	487.832	19.0164	25.176	26.1344	27.0934	390.694	54.8125	43.3418	4697.34	3257.86	3639.33	10079.9	82.3476
LAT	107.453	98.9414	2711.16	3367.47	2151.23	1015.89	1273.49	133.022	56.1864	57.8609	92.1978	43.0408	46.1755	33.4849
LAX1	264.92	3161	310.374	365.623	364.939	364.394	26.145	40.0745	37.528	24.8893	36.4061	29.9422	46.9923	52.504
LCK	251.302	26.8556	2989.34	4917.69	3307.04	3579.17	22.5037	71.2181	45.3776	20.1834	83.2303	23.834	27.9159	43.1341
LCP2	140.748	24.4006	1874.68	1430.99	1276.06	1436.68	361.091	1040.09	2370.84	17.5201	65.6879	21.2748	19.2302	23.2792
LEF1	29.2812	98.8068	4186.22	2867.71	352.789	249.487	25.539	120.927	339.546	36.3548	45.7327	39.5643	332.79	59.7433
LEP	29.8758	26.2984	28.7331	22.3939	26.3879	23.0591	20.1825	26.3074	24.922	19.7765	6174.89	17.0572	26.1211	29.2204
LGALS2	46.3337	44.4453	33.5418	43.7091	22.4399	52.9929	24.1994	2372.43	21.7994	22.9252	47.4332	27.9425	33.8921	37.2023
LINC01215	731.959	8.98717	349.244	255.356	221.469	127.011	10.5316	45.4403	18.4224	7.41547	8.81273	8.36095	8.05978	7.56986
LINC01279	15.3925	13.2519	15.3907	15.4759	13.3062	15.1898	12.4016	15.2818	23.3716	3124.57	2129.71	92.2187	648.98	16.6663
LIPG	8.83077	7.76243	9.2757	9.6247	7.99737	8.86541	21.397	9.28393	18.3179	28.5194	9.02009	1804.06	15.4158	13.7737
LOC101928307	10.8211	14.3882	10.9085	10.4504	9.05462	11.2376	10.9098	46.9987	10.4445	11.3653	13.9979	10.6084	13.3204	1415.26
LOC101928429	83.1373	13.2242	15.9665	14.1206	16.3168	32.5355	1261.66	197.315	44.0344	10.3324	16.0526	10.3917	14.6425	14.1627
LOC101929272	287.684	444.867	9.71768	9.55384	9.16804	8.72322	9.12771	8.96891	7.45711	8.46385	8.47094	8.36114	7.67239	10.0927
LOC102724714	1946.61	15.1097	13.2805	13.1366	14.0644	12.7739	173.829	20.4026	12.713	11.6785	14.4125	11.2932	10.6959	12.4252
LOC102724852	106.739	42.3518	75.1151	55.6895	37.5635	53.9712	44.644	60.5696	151.997	61.6979	3357.5	37.4119	1225.15	67.5621
LOC105369277	945.372	1980.09	1866.68	1714.17	584.438	1535.78	552.788	1412.74	3988.56	6.80463	63.8006	6.66691	6.04271	8.61095
LOC441666	11.9525	8.63553	10.0551	10.1003	10.1368	12.2472	9.96086	12.2623	1341.32	10.2555	10.0411	10.1924	28.7348	15.4253
LOX	8.7762	8.54642	9.22131	9.81063	7.74882	8.72322	8.26955	11.2805	21.7948	3464.16	311.238	180.763	523.54	12.1464
LOXL1	22.5308	28.7705	29.9087	27.3032	23.2977	19.23	15.7333	18.373	20.7591	2738.93	211.98	235.922	192.335	14.0581
LOXL2	46.0608	32.7497	49.6093	57.2659	32.8708	43.524	23.7605	29.4314	44.6044	3297.69	567.012	4859.02	1447.42	53.2804
LPL	30.3462	35.8928	29.7837	22.4504	36.7052	28.042	9934.75	52.3816	27.7457	23.3018	8178.68	108.474	541.437	294.399
LRRC17	14.1544	16.7788	14.4157	16.2307	13.6203	14.1395	12.875	14.9398	21.7371	992.799	69.0821	29.9717	1281.57	14.1959
LRRK2	647.252	44.9023	17.6732	18.8727	16.9369	29.1382	67.0352	1491.93	600.894	70.5693	50.5097	18.3786	46.9749	247.966
LST1	250.322	136.039	126.176	113.379	96.2589	340.57	307.206	4584.96	6848.68	36.5869	137.374	45.9989	64.7008	42.3313
LUM	6.69349	6.83397	7.26057	7.0494	6.93547	6.95158	7.40252	7.74631	11.6487	5203.21	2797.24	7.10266	3354.67	8.52857
LY86	3120.25	211.212	44.4928	73.0687	69.8893	95.3072	1100.65	2914.63	114.328	36.0602	192.386	33.0771	40.0196	40.2153
LYZ	110.024	111.602	89.0367	436.786	470.738	2814.3	9667.86	16669.5	7341.71	13.2743	1480.96	22.6468	39.9957	22.9879
MAL	33.2744	66.6709	1771	633.992	170.692	44.9948	43.986	50.768	29.1487	35.9301	67.9677	33.1082	538.885	1538.6
MANEA	53.6982	2154.46	120.954	48.2137	76.8211	117.799	259.768	84.4943	19.2512	182.175	95.264	170.296	217.387	18.4651
MAOB	37.034	48.6468	45.1514	46.2565	51.6657	45.2704	52.4682	40.9825	75.4767	41.0154	3037.7	39.6784	373.377	543.897
MAP2	34.7592	20.2507	12.6405	11.3539	8.20651	11.7701	11.9533	12.4052	12.7265	93.4175	49.7442	102.548	698.104	9081.23
MAP7D2	13.559	16.7086	17.2295	16.3251	21.1168	14.2511	15.5166	16.1202	24.6541	17.6564	19.5072	26.8095	16.615	2846.45
MARCH1	805.647	24.2926	18.8939	20.1946	27.0076	25.9679	416.608	1303.93	105.214	16.155	43.4681	58.6447	24.6103	431.228
MATN2	15.9521	11.7243	13.5557	15.5969	12.4035	13.6307	11.3796	13.7993	12.3383	203.196	595.38	28.2246	4705.71	14.2706
MEOX2	7.33428	7.11921	6.59456	6.57822	6.52657	6.22443	5.93754	6.44583	6.54096	9.97956	228.24	7.32496	766.91	7.08545
MGAM	16.0212	14.5	12.571	15.9266	10.5995	110.601	12.4859	44.6322	1426.63	11.2144	14.63	11.7525	14.3737	17.462
MGP	15.3762	16.6004	18.0396	17.6087	11.5509	14.466	11.4069	14.4343	11.6405	585.314	2744.05	4659.51	1207.24	9.90249
MIAT	394.541	1132.07	620.047	1136.98	3631.17	627.81	103.272	102.983	407.45	77.3749	101.712	72.5391	67.003	615.41
MIR100HG	7.00769	6.6751	7.42021	7.40104	7.25081	7.42021	8.21864	7.46715	8.02723	845.729	151.826	105.676	82.7644	42.6917
MMP10	15.3985	10.9711	13.7036	13.2959	13.5763	13.3145	14.6061	13.5346	11.4643	16.3808	10.6552	214.528	11.6029	10.3931
MMP2	27.9447	30.7771	31.9392	35.2414	38.5736	37.8282	64.2323	36.0864	97.8402	6548.84	1748.11	3092.92	520.49	54.5411
MMP9	37.415	38.6456	52.189	45.2461	68.6932	56.8728	15592.2	62.7184	354.104	37.203	327.402	32.3187	41.2007	25.4276
MNDA	182.721	25.603	17.0365	63.62	18.3143	99.7879	1405.49	6782.08	5965.44	12.6561	223.346	13.3171	16.9406	12.5858
MPEG1	2196.15	20.27	19.3553	31.4451	28.8806	84.9012	262.825	5976.13	313.857	16.3824	385.092	18.011	16.4537	21.4441
MRC1	27.4115	18.2492	26.6946	19.1102	17.5217	21.222	1908.6	60.4504	24.8981	16.0673	1102.98	1170.11	23.9362	61.7316
MREG	126.978	82.7398	145.716	147.919	169.616	114.483	3622.78	25.3354	21.9437	53.0176	157.484	83.0301	34.0717	285.935
MS4A1	7332.78	38.1758	21.1808	46.5883	29.6119	26.555	23.3444	23.2533	53.1112	16.7037	22.2789	16.3421	15.8129	29.9901
MS4A6A	103.932	107.036	46.232	64.6539	80.4413	65.0623	210.3	3601.67	366.555	37.7024	342.838	50.2276	60.1939	60.6813
MXD1	135.963	195.065	192.386	291.745	512.058	480.516	320.352	1117.32	6445.45	111.097	200.917	126.235	389.192	209.526
MYBL1	72.331	12.8132	116.94	1422.75	569.915	4333.7	14.4095	50.7248	17.9551	160.782	18.7762	150.629	132.826	35.3722
MYO10	15.6094	17.6852	17.9427	16.8045	23.3106	17.3874	379.947	35.4974	32.7911	1169.13	198.512	1961.25	1419.74	180.644
MYT1L	15.0531	14.007	14.9318	13.2833	12.0365	14.4825	13.3154	13.5916	11.0581	13.6857	11.942	13.7776	11.5521	5004.97
MZB1	226.113	8178.62	61.1275	63.9039	50.0846	64.7201	40.1836	55.6989	60.1766	37.1264	48.4707	50.7754	58.8683	151.81
NAPSB	1505.57	23.2848	29.42	30.6454	49.7394	67.236	26.4681	1234.91	19.1723	20.9055	39.9185	21.7441	33.2837	18.9171
NCAPH	29.9518	45.2217	73.134	60.8604	131.149	59.2046	6356.01	32.6699	41.0517	52.0825	43.7167	148.066	88.0488	58.1855
NCEH1	18.412	8.44405	18.248	17.7718	35.6235	44.9393	2160.51	116.068	8.71213	146.209	35.369	233.675	30.3803	33.107
NCF1	1224.43	634.691	130.889	112.722	109.534	96.4092	240.637	2009.84	5474.11	39.6593	149.301	31.8302	33.2947	21.8411
NCF1B	1346.54	651.444	106.763	77.069	90.0596	80.275	232.225	2029.26	6143.95	29.562	160.499	29.1393	24.1982	18.4333
NCF1C	1345.74	651.199	106.737	77.0513	90.0384	80.2576	232.164	2027.5	6124.04	29.557	160.46	29.1344	24.194	18.4298
NCF2	145.193	57.6243	64.433	57.8281	19.2041	87.8555	5830.72	4681.4	11075.2	19.7277	187.009	19.8231	24.3555	18.5876
NCF4	1539.89	1022.95	173.954	63.1256	55.1484	73.0854	511.806	978.126	4225.24	38.0944	176.128	39.5199	30.7058	43.7958
NCKAP5	6.68333	6.94572	6.91552	6.54445	5.99309	6.69956	6.27282	6.9656	7.33907	14.8221	13.0823	7.73232	602.769	8.3875
NEFH	18.6107	18.0812	40.1249	35.5274	26.0523	24.5614	490.648	40.937	12.6806	21.7105	19.0129	19.9919	92.3769	5975.6
NEFL	17.0766	18.0093	25.4539	21.7	30.1534	20.6873	23.0931	18.1896	16.2614	23.525	17.5263	21.9639	17.8646	9186.21
NEFM	15.6926	14.3219	18.1986	17.1676	17.258	15.3095	14.1313	14.2932	12.1084	38.4236	13.4853	18.8923	65.5379	10791.3
NELL2	24.7671	29.0304	341.704	2628.13	551.727	83.6952	35.4573	46.0635	37.3457	25.9248	51.923	25.8006	314.899	3967.51
NID1	6.86128	6.72999	7.8225	7.84033	8.16534	10.875	11.5713	208.138	6.63962	874.68	516.769	1909.12	2455.46	7.42663
NID2	12.5078	11.75	16.9925	16.3316	15.0824	17.9565	12.8735	15.0773	15.7363	1824.85	252.38	129.887	2664.14	15.9234
NKG7	72.3147	29.103	113.163	6093.08	5090.04	10146.3	26.7193	211.279	45.5651	26.6664	127.363	25.9973	18.9986	24.601
NLRC3	762.942	31.1628	1301.24	2436.02	2274.97	2420.82	15.6783	47.2454	28.8483	14.0875	49.8071	74.6322	10.5856	19.0522
NOX4	9.47629	9.13949	9.30024	9.18958	9.57168	8.92769	9.53205	8.97819	69.8088	33.1338	60.1804	1078.43	18.1716	10.8739
NPL	29.9174	38.0153	57.7614	80.2576	103.473	98.1296	4307.45	721.463	829.233	47.9334	249.813	41.111	42.2527	91.2987
NR2F2	25.5956	37.1634	30.387	36.2198	35.5941	33.6585	32.7217	25.8503	31.684	1056.13	340.947	1508.3	3056.08	119.919
NRCAM	16.7796	19.5082	18.5522	37.699	20.9565	18.1633	36.3049	18.3498	29.4058	27.0907	120.213	1100.9	44.88	7068.84
NTN4	9.18108	7.62053	9.40934	12.4798	10.6585	8.33077	7.74338	8.14683	8.10989	703.774	136.321	1108.5	1127.43	107.286
OLFM3	7.75072	8.24995	9.10581	8.58046	8.55047	9.33617	8.41053	9.05703	14.8884	8.42994	8.4001	8.58877	8.39137	1053.13
P2RY10	1839.74	584.855	564.433	566.826	736.137	257.36	11.2823	56.4359	621.464	10.4918	13.5776	11.7893	10.4375	12.7181
P2RY13	13.6286	11.4463	11.4515	14.0577	11.5486	15.0875	21.442	866.994	636.919	11.4614	61.3948	12.2565	11.7238	15.1461
P2RY14	30.8515	10.4168	19.7987	17.4283	91.6536	33.0204	10.3907	53.364	768.452	10.2556	348.093	10.9794	1338.11	15.7097
P2RY8	2410.6	1291.34	3181.69	3819.53	4195.32	2835.15	64.5391	1255.2	1184.49	25.3875	74.4679	38.5491	38.1103	41.3956
PADI2	73.4924	93.1631	45.9979	62.1889	192.425	59.1129	406.718	464.84	1600.15	48.5549	78.4997	55.4941	87.3651	285.174
PADI4	18.6081	13.4816	18.1379	35.8959	17.8177	27.5753	14.4161	477.992	1371.33	15.3667	17.131	13.9857	14.7725	26.2279
PCDH7	9.86595	8.57235	10.2625	9.58064	8.81175	9.77244	8.99923	9.73014	9.52361	392.26	68.6372	10.7282	190.13	3488.64
PCK1	7.60754	8.10088	7.99007	7.74931	8.06766	8.2386	10.4071	7.72967	8.03727	8.02516	603.925	8.62016	39.9649	7.77354
PCOLCE2	17.5315	15.6309	18.2837	15.5936	13.3231	16.4454	57.4674	19.4478	21.7449	152.876	4425.46	14.9495	32.0325	25.9078
PCP4	28.5978	25.3108	18.0431	17.1444	16.5047	15.0498	15.0177	14.0266	13.9517	14.6257	17.4046	17.1516	16.3133	1891.52
PDGFRA	8.69309	9.97221	10.8609	12.6405	13.2191	12.979	181.771	13.0216	66.5439	2975.87	1271.27	21.5003	800.418	101.831
PDK4	11.4659	58.6328	11.0125	9.99189	8.06364	16.3892	2623.61	514.691	249.945	57.4173	2985.54	18.0768	1757.41	51.4531
PEG3	11.6668	12.1452	11.2523	10.2625	10.3043	10.5898	44.0462	11.8815	13.7238	20.3122	224.8	13.9499	569.99	17407
PHACTR1	1896.47	66.8018	38.1518	57.7614	57.7737	48.3849	185.48	164.376	304.606	27.59	50.4812	101.106	68.6651	266.982
PIP5K1B	131.68	3350.51	36.0363	18.9414	16.6859	21.3505	47.5807	107.521	150.016	13.793	48.9026	17.1835	396.149	265.629
PLA2G7	8.69724	7.86377	9.39321	9.41463	8.73239	9.84578	4342.98	214.468	8.20866	8.17023	21.5299	10.0915	8.80945	15.0121
PLAC8	4800.06	1947.44	1251.41	3490.67	973.148	5315.37	38.8107	2788.46	466.325	28.9458	113.461	36.2821	20.7695	19.8253
PLAT	8.45067	16.0187	17.3557	10.1003	12.3336	10.375	8.81888	9.10563	9.02015	1325.88	194.109	1549.12	1029.98	59.4825
PLBD1	35.6106	226.428	37.2668	68.0229	40.9786	73.6575	5857.78	4999.57	455.817	70.5233	694.094	33.2484	118.272	29.6628
PLCXD2	73.3228	55.4259	144.816	269.531	645.057	475.34	13.8957	22.7538	15.4251	13.2097	11.5158	63.9039	11.7643	770.986
PLEKHG1	736.41	12.8689	15.0558	24.5658	18.4581	12.3656	11.858	13.664	36.9807	17.5414	63.5691	60.8399	35.6526	17.4308
PLIN1	32.186	40.0973	50.6418	61.5748	81.7528	56.7196	63.4043	57.1865	270.252	47.6459	11688.2	50.655	72.1961	65.9427
PLIN4	63.1729	141.406	49.6627	56.407	48.6805	44.0708	43.9445	48.4107	73.088	38.4669	4906.82	40.8179	49.8139	56.1078
PLOD2	7.82425	8.20111	8.41392	8.28983	7.79314	9.49619	12.6284	11.8084	14.5858	2517.95	1522.31	2129.71	170.449	97.0014
PLPPR4	10.7684	9.78069	11.4402	10.7788	10.1993	10.5279	10.5404	11.8722	14.3279	19.5886	27.9508	11.0564	1768.33	1014.84
PLS3	9.55326	7.54267	23.051	10.0136	7.68703	11.2405	52.4189	14.5371	34.5952	3722.56	1805.8	3676.35	5230.97	717.724
PNMAL1	19.5561	14.3488	18.8014	17.5263	20.5075	18.1633	115.323	16.8344	16.9476	141.112	58.8262	34.0763	199.397	6880.42
PNOC	744.589	2417.97	27.4843	28.0854	26.6189	27.0743	25.0105	94.9049	23.574	22.5939	26.7373	22.4889	23.3113	104.458
PODXL	46.2624	54.5062	44.2884	49.3209	54.2173	47.6545	159.851	39.7199	48.3198	44.3197	452.478	4420.99	169.384	204.885
POSTN	13.4166	12.4092	12.4046	13.1732	18.377	14.1113	13.9367	13.2992	16.2911	7806.33	1374.99	6351.04	6234.58	21.7543
POU2AF1	6679.24	8371.68	236.612	33.2296	14.8932	27.2429	10.9744	56.7599	20.7971	12.8161	17.1848	12.2577	14.7577	18.5934
PPP1R1A	25.8905	41.1466	26.009	22.7581	18.8885	24.3217	26.9392	23.3218	19.9974	20.8899	4105.34	21.0208	24.5221	87.4378
PPP1R3C	16.863	23.2135	16.4716	17.9835	15.9254	16.6801	15.6421	16.0313	64.0804	1794.27	125.304	61.1866	315.07	38.1935
PPP2R2C	26.5436	19.2237	29.2247	29.2894	24.8125	29.9392	24.2832	27.0249	60.2116	25.4611	31.4129	26.5207	39.4137	6709.24
PRF1	65.8891	84.4928	906.155	7082.73	8463.5	13396.6	75.4667	181.554	146.955	57.486	288.111	51.8403	61.8278	103.985
PRKCQ	24.632	33.9349	1332.8	1584.09	1248.63	1190.25	28.9614	69.7714	63.209	28.0159	40.7681	39.7894	38.2835	185.286
PRKCQ-AS1	21.2946	19.7541	1227.21	1014.38	322.581	392.961	12.742	33.609	15.6049	16.1909	15.2248	28.3673	21.3939	192.82
PRRX1	21.882	24.4766	19.481	19.2585	20.9468	19.1863	21.0473	18.2526	33.3175	1320.39	1033.55	25.9884	10613.4	38.116
PTGDR	19.6632	17.5555	19.4513	101.688	26.5187	547.21	15.4041	20.6848	129.26	16.5339	22.7994	17.7558	20.3731	16.4859
PTPN5	32.3949	26.5374	26.4224	29.0831	25.1896	26.8743	24.1138	26.7148	26.5974	21.1991	28.8326	24.5878	50.8309	6335.97
PTPRC	2026.11	890.243	4492.47	5147.71	5785.9	5495.97	3182.75	3744.55	7994.64	7.24617	273.829	9.45559	10.1723	11.5533
PTPRD	13.7289	12.4188	14.9889	13.6029	12.7232	14.0012	13.7415	14.8277	101.985	26.1515	77.9498	24.784	71.2256	5360
PTPRK	255.759	15.3452	20.5145	75.5213	11.8577	11.4981	10.5715	14.2419	109.157	1808.17	332.291	3226.2	2846.01	4770.5
PTX3	9.7218	8.16944	9.69576	10.7728	10.5071	9.86726	164.202	139.123	39.7212	3892.52	35.1696	3014.37	1095.51	16.924
PVRIG	296.815	29.1063	699.485	1126.99	1732.6	1441.45	28.5598	40.4256	48.4251	21.0621	40.7178	21.9765	25.6851	25.4492
RAI14	12.2372	12.6239	12.4972	15.8182	14.3274	19.0448	491.284	13.6748	35.666	1235	87.5749	1925.4	291.751	15.0873
RASGRP1	727.376	196.352	2763.71	2835.15	2659.26	2438.5	74.5631	64.9728	34.246	15.0112	21.6129	12.6243	11.7245	2911.48
RASGRP3	592.229	1921.55	41.5262	31.9709	83.4843	26.9755	1242.48	25.3592	15.98	18.5478	69.2843	196.051	67.7434	36.0352
RBM24	6.82283	7.72239	9.73943	10.9342	11.2591	9.43996	10.7826	9.47088	15.0702	80.8967	23.2415	51.7506	1397.22	507.108
RBP4	19.4771	39.9688	24.9816	21.0541	27.2121	25.211	61.4063	26.0732	22.957	25.1946	7958.42	21.7137	20.1133	63.2151
RGS1	849.696	5534.11	2533.78	1831.95	3986.09	564.054	3987.87	154.487	207.905	12.063	92.9641	13.6454	110.583	54.1698
RGS18	7.77701	8.08343	11.3226	20.4221	19.7107	99.1703	48.7782	1104.71	2600.65	9.63958	23.3373	10.2103	8.76795	7.91795
RGS4	10.6617	12.0674	14.0074	16.6028	19.2369	16.1354	16.9942	17.366	48.976	680.361	27.3608	2034.28	1213.45	4120.41
RGS5	16.4467	19.3611	26.1444	29.0581	33.0912	24.1836	29.2167	20.1766	24.2013	72.5085	1126.99	235.641	12456	470.197
RGS7	10.4469	7.21204	7.58789	7.91293	7.57715	7.57259	7.42329	8.16528	12.751	11.9351	8.0466	95.7926	13.9561	2295.24
RHOH	3155.27	923.257	1495.77	1327.07	844.065	653.592	32.5876	85.5487	275.162	27.8391	56.3199	30.4187	23.8466	58.7508
RNASE2	16.2178	48.1647	16.056	20.4072	22.969	25.1623	19.3576	1172.76	284.413	14.3971	18.4479	14.8341	16.3984	30.0937
RNASE6	2276.8	1310.38	33.2354	41.6569	22.8819	73.0361	3190.86	3896.04	585.169	15.2796	213.845	26.5577	13.9389	23.8645
RND3	20.6235	27.2075	23.3081	22.5534	23.582	23.0591	241.048	23.4113	53.5037	6838.32	968.051	2346.27	4724.49	202.452
RNF128	6.98168	8.21724	7.00811	6.84728	6.93688	7.17636	767.903	6.96555	6.43937	28.5711	12.2837	8.10548	7.14901	26.8289
RORA	27.8349	342.724	1291.83	2586.87	4125.92	2882.09	63.0968	51.917	19.7501	143.14	175.024	51.5388	553.863	928.854
RORB	9.17483	8.39343	8.57504	10.2815	11.1426	12.65	10.5635	8.20307	9.94284	13.4335	66.0215	10.2569	14.715	3230.64
RUNX3	1605.95	128.609	1651.09	3352.89	3565.82	5542.71	120.454	511.54	307.703	16.0939	68.7503	18.6029	79.7186	43.0455
S100A12	13.337	35.8574	15.4829	26.7881	13.9819	24.8492	13.6013	5327.69	971.471	13.5208	40.3122	14.1316	11.9166	21.2354
S100A8	16.4807	207.328	15.0591	202.011	13.4259	673.183	289.313	14993.9	15281.2	15.0831	1155.03	11.9284	15.1075	11.4606
S100A9	65.3599	60.4132	54.2976	87.5749	43.2645	192.139	325.286	12226	11729.1	32.8281	127.424	37.6051	34.6505	35.6965
S100P	31.2106	63.7974	59.4373	57.2228	57.074	59.4252	218.268	449.866	7444.43	31.0568	70.0688	32.5648	22.6153	30.5149
S1PR5	31.8449	36.1835	35.2353	760.553	2274.65	3190.86	27.52	42.147	30.0106	32.2419	40.0492	37.88	70.8189	40.3243
SAA1	49.3173	43.934	41.1473	35.9568	32.8477	34.9165	37.3386	36.0758	32.5049	35.5729	3235.44	34.5227	32.5545	48.8518
SAA2	49.3086	43.9264	41.1405	35.9509	32.8423	34.9105	37.332	36.0697	32.4994	35.5667	3230.84	34.5169	32.549	48.8429
SAA2-SAA4	48.8783	60.2777	34.505	38.0019	22.4951	28.018	21.4314	32.7765	30.7423	26.4155	2680.52	46.3594	46.8485	61.1579
SAMD3	20.0793	37.563	184.554	1263.25	527.969	2592.65	10.4697	32.6007	17.4254	20.1836	19.212	15.0721	15.7248	11.2126
SAMSN1	407.961	1050.93	1618.34	639.858	864.175	955.671	260.095	1028.43	4832.04	7.66619	51.1263	373.648	9.98882	11.8715
SCD5	143.87	48.95	146.702	241.647	90.3144	97.345	70.4113	136.24	5903.31	35.9934	56.3743	89.8093	1244.55	450.827
SCG5	9.5696	16.9055	22.1391	15.7527	14.7929	14.0448	574.579	12.2502	12.2202	224.224	13.4606	137.971	115.549	10414
SCN3B	16.8617	16.3677	13.6766	15.6844	17.343	13.0823	15.008	12.819	15.6736	14.2888	21.203	25.0257	14.1422	1947.77
SEMA3G	29.9855	42.1779	32.6229	29.0931	29.799	24.27	66.3643	23.5919	19.4145	19.784	2015.04	306.062	214.008	26.4605
SEPP1	25.3736	392.822	18.0112	17.5124	17.084	23.3791	1968.85	18.6948	64.0514	1007.51	5759.15	84.6089	2903.28	3745.64
SERPINA1	49.8082	35.8837	37.5957	39.4094	32.2953	131.287	103.669	5368.06	2528.64	32.0498	99.4563	30.8914	24.4871	20.7244
SERPINE1	42.3179	47.4461	38.3378	37.7763	33.4752	40.7465	127.99	40.4838	33.7532	3687.98	51.0881	9716.26	1817.86	58.7692
SERPINE2	89.1082	62.7621	95.3495	52.5082	77.0848	193.905	43.6227	33.7476	113.697	11421.9	226.83	3930.84	860.065	1178.62
SH2D1B	14.3569	14.7806	16.7882	42.8028	82.4541	4550.02	16.5194	55.6688	45.4343	15.1152	30.497	16.9359	16.521	37.5947
SH3GL2	6.71334	6.63318	7.24784	7.56048	7.34284	7.15385	6.97453	7.94184	14.933	7.50027	8.80997	8.32396	9.08733	3112.39
SHTN1	14.4226	17.9404	16.2953	16.1354	23.4382	33.9363	2347.23	1192.23	17.763	100.48	205.078	213.261	52.4254	2632.72
SIGLEC10	1504.14	116.624	141.218	118.49	55.2787	139.918	138.583	1675.4	3967.47	39.2449	61.4305	45.0927	50.2941	184.151
SIRPG	33.3178	41.827	852.147	502.103	44.4889	31.148	29.598	25.3237	21.3169	18.8529	16.915	23.4059	18.8618	36.156
SLAMF7	183.948	5786.7	23.2028	1027.36	1050.82	2604.58	4285.42	226.636	32.7003	14.0246	29.6281	15.2994	14.5431	27.9752
SLC12A5	9.37416	12.9299	10.4695	12.1189	20.0786	10.6839	19.0869	10.7665	11.5894	11.0496	10.7501	17.106	10.8614	2466.15
SLC15A3	315.374	171.279	68.9962	80.4712	71.4624	89.4493	5376.52	724.132	279.248	93.6948	401.924	66.0217	198.941	60.0056
SLC16A10	15.6422	23.8949	50.3438	29.3701	22.933	17.8523	1631.73	17.3408	32.4395	15.7053	23.3919	15.245	16.8795	74.5758
SLC1A2	23.1393	17.5624	19.9697	19.2974	17.2333	18.9013	38.5145	19.9141	16.0011	46.7162	18.057	22.7043	47.624	14996.8
SLC38A6	28.5344	33.8279	60.9723	62.6876	53.542	49.0733	2989.52	120.732	37.9768	395.201	166	188.322	48.0111	52.7922
SLC7A2	31.6131	39.6237	31.1209	35.3251	30.5839	31.9709	34.3899	37.1677	49.4633	69.6361	230.24	252.626	3090.19	56.6779
SLC7A5	116.021	738.519	194.599	225.433	4001.74	192.09	134.192	90.8175	158.832	531.793	39.0711	215.515	501.056	85.7935
SMIM10L2A	27.9377	29.0159	30.1108	26.0229	24.55	15.1612	24.0571	16.9548	28.995	60.6895	174.614	30.2098	381.583	6366.86
SMIM10L2B	27.9326	29.011	30.1058	26.0183	24.5455	15.1579	24.0529	16.9513	28.9902	60.6776	174.573	30.2045	381.479	6345.04
SNAI2	12.723	9.09925	11.0868	11.8432	11.8682	11.1969	12.1345	11.2694	24.587	2068.77	223.109	242.541	1759	15.8136
SNX10	651.736	109.436	296.217	299.176	517.859	536.594	7564.3	2166.61	1864.48	18.6102	330.281	27.523	13.4606	1823.86
SNX29P1	830.64	24.0434	13.5902	12.1421	20.0973	17.9181	12.6038	16.7571	10.3839	10.103	11.5336	12.4738	8.34748	7.05029
SPAG4	31.8515	4001.37	37.7891	24.9474	72.417	28.582	30.636	23.4196	20.3958	63.8205	37.4804	71.0462	25.5593	34.3325
SPARCL1	15.1963	15.4342	14.3188	14.0707	14.4931	13.7807	13.9483	13.9436	16.1828	17.4825	5642.36	15.156	13884.5	14233.4
SPP1	17.3681	14.4614	15.4232	14.7427	14.8212	15.9968	12401.7	15.3496	49.7475	40.1909	170.532	108.821	19.3857	155.786
SRPX	9.81331	21.7704	11.7671	11.292	11.2848	12.6865	18.9511	11.4453	10.3384	1948.16	2918.04	4191.72	1648.67	49.4481
STAP1	1291.07	996.158	46.6139	15.7754	17.9434	153.334	13.5182	17.7791	55.6135	8.82943	10.4168	9.01088	10.9977	17.4146
STAT4	41.6001	218.177	769.432	1683.53	2218.88	2440.98	121.296	78.4137	75.5001	62.0597	64.4983	38.7824	176.834	219.749
STEAP4	17.2855	14.7438	16.7032	17.7885	20.4682	16.2008	17.2314	484.985	399.53	15.4224	1085.66	14.9287	2562.14	21.6374
STMN2	17.7135	23.3479	16.4224	16.7444	15.2966	15.0183	13.8167	16.6651	22.4585	18.0193	15.9365	17.7771	32.1972	3405.07
STYK1	8.97617	7.91552	9.68499	66.3556	62.2437	73.7055	8.30932	8.864	8.72144	9.00161	9.26992	115.73	8.78826	2031.52
SUCNR1	25.257	25.4677	20.5257	21.2418	24.6372	28.1676	1189.22	29.9438	39.2131	20.5332	52.5082	20.5281	19.9956	20.3584
SULF2	21.2353	291.281	20.7099	22.3939	26.6266	57.9067	110.112	1778.14	164.931	188.382	205.516	344.985	149.198	189.659
SYT1	28.5457	33.1369	26.3396	24.0526	29.0849	27.4163	39.5119	26.4185	40.0891	71.5166	34.0061	83.3382	32.3786	12256.9
SYT16	11.1073	15.1341	12.677	11.2088	14.338	12.7428	11.2708	11.9996	13.5024	14.5139	11.3341	15.0781	10.7795	2343.34
SYT4	44.5547	27.4144	36.1822	33.8663	28.9914	32.8282	29.2693	32.8488	114.157	31.1498	27.5088	27.2311	33.2421	11557.5
TANC1	7.83301	20.2176	9.11137	9.28651	8.98411	16.1516	26.0752	9.27379	9.23786	507.553	245.848	815.889	1551.64	154.126
TARP	18.8648	14.4242	278.116	3839.07	7126.34	2686.79	16.6567	66.8578	45.9691	13.5981	53.567	15.8691	15.863	19.4773
TBC1D9	984.998	3854.96	8.02371	11.9715	8.31904	28.6494	1014.64	1269.63	19.1398	560.987	713.043	966.973	517.268	1078.52
TBX21	143.23	46.9472	112.97	274.54	600.737	2139.32	42.0433	42.1987	43.7625	31.1387	45.3601	25.7677	26.8346	25.8466
TC2N	26.3124	12.0336	550.555	462.792	795.191	210.521	11.7205	18.1102	14.3707	10.2337	19.8273	9.7225	9.42154	9.99681
TCEAL2	14.8708	14.646	14.1704	14.2051	12.3038	11.829	10.8251	12.61	12.292	12.1788	16.9721	13.5917	15.3506	4980.59
TCEAL7	6.68905	7.06309	7.0494	7.13041	6.90358	7.03916	7.29116	7.28169	8.17381	562.744	60.7534	8.93907	769.9	1310.23
TCL1A	3413.23	71.04	39.39	42.7736	45.8617	36.5627	37.9182	61.4331	23.8406	32.1142	30.0547	32.4526	34.246	30.6724
TEAD1	11.5778	11.3183	14.4725	11.7613	11.1223	13.3873	13.1464	13.1903	20.0817	2390.74	1480.01	897.109	1488.32	37.0529
TENM2	19.9028	21.2646	16.2143	16.1449	13.86	14.0986	13.7315	16.9066	19.0024	19.8489	19.1829	16.2467	118.013	3650.04
TFEC	17.4951	20.8304	7.72559	8.62985	15.7429	10.2815	1064.62	542.276	9.65122	7.44978	16.1123	26.1439	7.35935	12.5289
TFPI	14.7258	9.50137	14.7619	12.7333	11.4573	17.0906	862.409	15.5545	11.6302	2326.61	346.737	3077.67	1815.33	22.4111
TFPI2	11.8971	8.49011	10.4421	10.1886	10.1331	10.489	11.6752	11.1505	12.2604	3681.78	216.522	2211.76	50.8179	11.2306
TGM2	47.6837	46.535	32.0415	29.4346	36.5904	38.9117	1797.4	48.0325	37.9669	427.539	222.997	3517.93	56.7967	34.5554
THBS1	25.4406	26.2049	30.1467	31.3177	53.2009	92.6635	19.2729	120.395	131.594	3974.16	297.567	8853.95	2211.58	27.9505
THBS2	42.9341	19.9215	20.8803	22.2262	19.0494	20.2768	21.3334	21.9808	22.0268	2790.58	344.155	22.8817	1250.73	290.88
THEMIS	6.93882	7.50793	443.428	998.891	403.453	10.3227	7.81837	11.1447	7.84035	7.9404	8.32265	7.48521	7.22016	63.4331
TIAM1	16.792	276.944	1124.64	248.074	84.1247	204.452	1043.24	1118.17	27.7842	53.4778	106.971	21.7071	155.097	1314.94
TIMP4	16.1664	23.9789	18.9119	18.6582	18.3256	18.2801	27.4488	18.6679	25.3629	64.5122	2204.96	20.2616	27.049	37.6945
TJP1	10.6334	29.1705	11.6304	12.1607	11.8431	11.744	369.046	13.2152	18.1791	1568.53	1309.74	1333.74	3451	1061.99
TLR10	666.27	47.5305	20.8157	27.9461	26.354	27.8586	20.6083	53.3048	59.2996	16.3335	19.716	16.9366	20.984	32.0303
TLR8	14.1671	13.5183	12.4227	12.0393	10.1388	26.6946	706.406	1540.93	311.744	10.0013	74.1115	9.78613	7.94432	14.5786
TM4SF1	34.0685	32.5623	35.6487	37.5831	45.2033	39.5186	50.6566	45.6471	64.0961	1872.62	2707.88	7039.83	4115.38	56.2577
TMEM100	10.147	13.5736	11.8114	10.9456	10.8792	12.0691	12.0612	13.0516	13.5964	52.9925	970.842	27.779	1546.45	20.1197
TMEM154	895.452	251.283	278.255	201.589	160.556	92.6635	69.983	1126.59	5675.45	79.5657	54.9809	98.2162	21.9739	27.3385
TMEM170B	14.4582	14.3205	15.4562	31.0882	21.3173	51.3298	141.587	1176.05	430.604	33.9341	123.305	24.0553	34.9851	996.119
TMEM47	7.35015	8.72082	8.74813	8.59166	8.89	8.90044	8.59978	8.99842	16.2572	3423.08	1137.62	558.897	2462.88	377.86
TMEM71	95.985	21.1444	369.939	903.238	2547.57	1395.69	167.428	1340.24	2966.68	21.7294	76.5167	37.8177	142.421	24.2324
TMSB15A	7.93507	10.8982	11.4057	13.0644	16.8056	19.1502	14.9825	11.7306	19.541	30.8839	23.1183	62.9567	656.235	20.7036
TNC	13.9998	17.516	17.602	16.8877	19.625	17.3182	21.6882	19.5576	20.9107	1302.67	73.0687	22.6476	2538	29.5273
TNFRSF11B	23.7916	20.0533	15.378	12.8885	11.6531	12.8554	10.3193	13.9159	10.1771	1489.61	14.8578	209.032	37.2385	11.1782
TNFRSF17	347.382	9307.37	13.7129	13.8454	12.5627	14.1084	14.0111	20.4444	11.7493	12.6069	11.8665	11.9392	12.6302	9.46209
TNFSF13B	122.93	30.8369	135.575	101.394	41.6975	219.329	999.301	3997.56	1126.96	118.25	235.522	36.0082	41.4788	167.383
TNFSF8	66.4551	181.566	1098.31	791.285	501.33	94.149	195.772	1081.61	62.4616	20.5624	77.0003	24.3324	26.7374	45.5039
TNMD	10.4724	12.5149	12.6069	14.5394	13.4076	12.9488	12.5026	11.2204	9.8396	11.7103	1100.67	12.0422	458.041	15.1567
TNS1	15.0656	9.81567	15.8675	16.9621	17.4632	23.9307	1559.28	77.0618	24.725	1430.52	12825.6	767.216	6818.48	61.8843
TPD52	1864.43	6338.12	348.278	502.909	468.988	545.313	386.72	53.7227	28.2854	16.2814	140.8	43.3401	31.7635	5431.2
TRAC	457.54	70.3453	3221.57	4082.15	1146.66	248.907	65.1811	94.532	48.7282	31.6272	164.197	57.0921	51.8758	52.8526
TRAF3IP3	908.642	1180.98	2317.5	3948.71	777.698	2219.95	219.08	1761.06	1170.68	17.8837	68.2068	17.931	15.5013	32.8283
TRAJ17	1103.25	114.582	4397.82	1945.03	272.878	266.449	90.2497	113.201	123.388	50.1936	93.2484	69.2043	61.1483	61.286
TRAT1	7.9433	8.08431	1222.26	387.768	333.379	19.1829	7.9459	15.0337	10.1901	8.34865	9.68499	7.44218	7.17984	7.02232
TRAV20	1104.43	114.639	4416.29	1948.41	273.023	266.583	90.2914	113.256	123.448	50.2303	93.2901	69.233	61.1725	61.3106
TRBC1	228.962	80.8483	8710.42	8788.05	5334.66	6114.11	56.9839	209.911	76.7726	54.1383	221.381	79.4498	35.8682	144.045
TRBC2	3059.99	30.7631	7854.51	6664.64	2726.19	4847.72	20.6355	137.419	15.0636	25.0058	104.697	57.8858	28.7952	55.4647
TRBV19	228.904	80.8302	8671.53	8747.61	5320.23	6093.08	56.9731	209.681	76.7557	54.1275	221.322	79.4311	35.8523	144.01
TRBV3-1	3043.94	30.742	7722.25	6571.44	2713.46	4798.99	20.6198	137.283	15.0505	24.9882	104.595	57.8408	28.7751	55.4158
TRBV5-4	3051.91	30.7525	7784.56	6616.89	2719.7	4823.13	20.6276	137.353	15.0571	24.9973	104.645	57.8628	28.7851	55.4411
TRBV6-5	3055.99	30.7577	7817.87	6640.64	2722.93	4835.22	20.6316	137.386	15.0604	25.0016	104.67	57.8742	28.7902	55.453
TRBV7-2	3047.9	30.7472	7754.2	6595.22	2716.49	4811.29	20.6237	137.318	15.0538	24.9928	104.619	57.852	28.7801	55.4287
TRDC	32.6366	49.4023	137.509	321.472	10668.5	9855.88	30.3145	61.5085	24.6542	24.2374	221.961	26.1871	28.3745	51.1917
TRDV2	1103.85	114.61	4406.93	1946.72	272.952	266.519	90.2713	113.229	123.419	50.221	93.2694	69.2186	61.1602	61.2985
TRDV3	35.2172	10.9228	83.3764	103.114	6034.95	5938.7	10.4349	22.4684	9.19993	10.7727	64.7334	11.0914	11.0822	10.4631
TRGC1	18.8683	14.4272	278.192	3845.76	7154.4	2689.84	16.6601	66.8715	45.9772	13.6013	53.5771	15.8724	15.8696	19.481
TRGC2	18.8719	14.4303	278.255	3852.78	7183.5	2692.77	16.6634	66.8854	45.9851	13.6046	53.5865	15.8757	15.8727	19.4846
TRGV9	18.8756	14.4336	278.331	3859.47	7212.48	2695.71	16.6667	66.8985	45.9936	13.6076	53.597	15.8791	15.8824	19.4882
TXK	18.2754	14.9325	291.431	233.153	165.885	1532.62	16.0174	17.2962	21.4772	12.0453	12.9395	12.7705	11.5127	13.1156
TYROBP	102.034	110.371	58.7921	309.072	243.321	6640.64	5871.2	10200.2	11661.5	29.5897	878.202	32.8286	24.8617	28.5566
UBASH3A	26.0399	28.7578	417.456	427.039	199.825	28.3632	17.6749	19.8493	15.0641	12.9292	17.7651	16.1285	13.8293	22.1973
UCHL1	49.2416	124.666	42.0439	32.6013	55.4172	39.6007	1350.32	39.5401	54.3805	4912.38	479.131	611.379	78.3685	1004.07
VGLL3	10.0352	8.61496	9.24811	8.83222	8.59011	9.72295	8.63124	10.6652	11.5012	1432.87	362.96	249.754	2321.64	10.3554
VSNL1	30.0386	48.4853	36.6558	40.7681	44.8255	38.0153	59.5828	35.924	73.7052	40.0212	38.2579	39.4414	58.3709	17374
VWF	24.1794	47.8559	29.6281	26.82	36.0818	40.0896	102.914	49.3669	57.6651	48.5132	3082.18	1592.11	171.277	56.7838
WBP5	21.8452	493.099	18.6963	20.3197	17.644	38.0416	1242.56	55.6	18.4633	4794.01	917.143	3472.08	3099.49	353.522
WNT5A	11.361	21.206	16.2176	14.4886	16.4523	15.9862	17.0802	14.9811	19.0813	1775.83	28.5333	50.2875	129.884	40.9863
XCL1	38.088	55.4548	42.0142	620.047	361.665	3529.08	15.8369	33.1129	27.4801	26.8952	31.3285	24.4586	19.9145	35.8838
XCL2	38.5784	46.1702	38.9858	459.124	262.717	3128.85	15.5984	27.4357	20.5139	17.8477	21.4521	17.46	16.1409	28.258
XIST	3286.73	11156	5512.23	42.0889	3678.17	34.7386	26.746	2625.57	531.747	700.841	30.1683	27.945	120.941	178.57
ZC3H12D	1214.11	174.753	1549.49	327.315	98.2188	25.3779	164.328	116.272	11.764	11.8361	28.654	9.98041	12.4866	22.5762
ZCWPW2	1425.73	4798.21	42.4255	48.4448	36.3587	48.9295	29.5532	45.3249	43.4625	28.0856	32.7215	31.1257	48.5979	70.4691
ZNF366	11.9197	13.0191	12.2776	12.2172	16.2064	19.1502	999.763	65.7705	16.1586	10.553	157.755	55.2607	26.7386	20.4537
ZNF595	57.2349	37.2216	25.4716	23.3749	13.011	20.5027	23.6779	105.374	1869.18	15.8036	21.9787	12.4224	114.62	14.0887
