# Supplementary material for: Profiling Immune Escape in Hodgkin’s and Diffuse large B-Cell Lymphomas Using the Transcriptome and Immunostaining
Source: Cancers (Basel). 2018 Oct 31;10(11):415. doi: 10.3390/cancers10110415 (PMC6266061; doi:10.3390/cancers10110415)
Supplement: Supplementary file 1 [file cancers-10-00415-s001.zip › Figures_tables_supplemental_revised_proof/Table supplemental_1_IEGS33list.xlsx]

## Sheet: Feuil1
GENE ID	protein, alias name
CCL2	Chemokine (CC motif) ligand 2, MCP1
CCL22	Chemokine (CC motif) ligand 22
CD163	CD163
CD274	Programmed cell death 1 ligand 1
CD86	CTLA4 ligand, B7.2
CSF1	”Colony stimulating factor 1 (macrophage), MCSF1”
CTLA4	Cytotoxic T-lymphocyte-associated protein 4, CD152
FOXP3	Forkhead box P3
GDF15	Growth differentiation factor 15
HAVCR2	TIM3
HGF	Hepatocyte growth factor
ICOS	CD278, Inducible T-cell co-stimulator
IDO1	Indoleamine 2,3 dioxygenase 1
IDO2	Indoleamine 2,3 dioxygenase 2
IL10	Interleukin 10
IL23A	Interleukin 23
IL6ST	Interleukin 6 signal transducer, CD130
JAK2	Janus kinase 2
KIR2DL1	CD158A, NK cell inhibitory receptor p58
LAG3	Lymphocyte-activation gene 3, CD223
LAIR1	Leukocyte-associated Ig-like receptor 1
LGALS1	Galectin 1
LGALS3	Galectin 3
MCL1	Myeloid cell leukemia 1, BCL2-related
MRC1	Mannose receptor C type 1, CD206
MSR1	Macrophage scavenger receptor 1, CD204
PDCD1	PD-1, programmed cell death 1, CD279
PDCD1LG2	CD273,PD-L2, PD-1L2, butyrophilin B7DC,
PVR	Polyovirus receptor, CD155
SOCS3	Puppressor of cytokine signaling 3
TIGIT	T cell immunoreceptor with Ig and ITIM domains
TIMP1	Tissue inhibitor of metalloproteinase 1
VEGFA	Vascular endothelial growth factor A
