# Supplementary material for: Profiling Immune Escape in Hodgkin’s and Diffuse large B-Cell Lymphomas Using the Transcriptome and Immunostaining
Source: Cancers (Basel). 2018 Oct 31;10(11):415. doi: 10.3390/cancers10110415 (PMC6266061; doi:10.3390/cancers10110415)
Supplement: Supplementary file 1 [file cancers-10-00415-s001.zip › Figures_tables_supplemental_revised_proof/table supplemental_2_TCAlist.xlsx]

## Sheet: Feuil1
Original	Entrez	Gene	Gene
Member	Gene Id	Symbol	Description
CADM1	23705	CADM1	cell adhesion molecule 1
CD1D	912	CD1D	CD1d molecule
CD2	914	CD2	CD2 molecule
CD24	100133941	CD24	CD24 molecule
CD276	80381	CD276	CD276 molecule
CD28	940	CD28	CD28 molecule
CD3D	915	CD3D	CD3d molecule, delta (CD3-TCR complex)
CD3E	916	CD3E	CD3e molecule, epsilon (CD3-TCR complex)
CD4	920	CD4	CD4 molecule
CD47	961	CD47	CD47 molecule
CD7	924	CD7	CD7 molecule
CLEC7A	64581	CLEC7A	C-type lectin domain family 7, member A
CRTAM	56253	CRTAM	cytotoxic and regulatory T cell molecule
EBI3	10148	EBI3	Epstein-Barr virus induced 3
ELF4	2000	ELF4	E74-like factor 4 (ets domain transcripti...
FOXP3	50943	FOXP3	forkhead box P3
GLMN	11146	GLMN	glomulin, FKBP associated protein
ICOSLG	23308	ICOSLG	inducible T-cell co-stimulator ligand
IL12B	3593	IL12B	interleukin 12B (natural killer cell stim...
IL18	3606	IL18	interleukin 18 (interferon-gamma-inducing...
IL2	3558	IL2	interleukin 2
IL21	59067	IL21	interleukin 21
IL27	246778	IL27	interleukin 27
IL4	3565	IL4	interleukin 4
IL7	3574	IL7	interleukin 7
INS	3630	INS	insulin
JAG2	3714	JAG2	jagged 2
LAT	27040	LAT	linker for activation of T cells
LAX1	54900	LAX1	lymphocyte transmembrane adaptor 1
LCK	3932	LCK	lymphocyte-specific protein tyrosine kinase
NCK1	4690	NCK1	NCK adaptor protein 1
NCK2	8440	NCK2	NCK adaptor protein 2
NHEJ1	79840	NHEJ1	nonhomologous end-joining factor 1
NLRC3	197358	NLRC3	NLR family, CARD domain containing 3
PTPRC	5788	PTPRC	protein tyrosine phosphatase, receptor ty...
SART1	9092	SART1	squamous cell carcinoma antigen recognize...
SFTPD	6441	SFTPD	surfactant protein D
SIRPG	55423	SIRPG	signal-regulatory protein gamma
SIT1	27240	SIT1	signaling threshold regulating transmembr...
SLA2	84174	SLA2	Src-like-adaptor 2
SOCS5	9655	SOCS5	suppressor of cytokine signaling 5
SPINK5	11005	SPINK5	serine peptidase inhibitor, Kazal type 5
THY1	7070	THY1	Thy-1 cell surface antigen
ZAP70	7535	ZAP70	zeta-chain (TCR) associated protein kinas...
