# Supplementary material for: Profiling Immune Escape in Hodgkin’s and Diffuse large B-Cell Lymphomas Using the Transcriptome and Immunostaining
Source: Cancers (Basel). 2018 Oct 31;10(11):415. doi: 10.3390/cancers10110415 (PMC6266061; doi:10.3390/cancers10110415)
Supplement: Supplementary file 1 [file cancers-10-00415-s001.zip › Figures_tables_supplemental_revised_proof/table supplemental_3_clinical characteristics.xlsx]

## Sheet: compte LH stat PFS OS
	PATIENTS				% de cellules postives par échantillon								micro-environnnement (ME) versus cellules tumorales (CT)		% de cellules postives par échantillon		micro-environnnement (ME) versus cellules tumorales (CT)		% de cellules postives par échantillon		micro-environnnement (ME) versus cellules tumorales (CT)		% de cellules postives par échantillon		micro-environnnement (ME) versus cellules tumorales (CT)		DONNEES CLINIQUES
num cohorte sarah	Nom	Prénom	DIAG	N° BLOC(S) ANAPATH	CD3 M (manuel)	CD3 TS (automatisé)	CD8 M (manuel)	CD8 TS (automatisé)	CD4 M (manuel)	CD4 TS (automatisé)	PD1 M (manuel)	PD1 TS (automatisé)	ME PD1+>10% (0= non, 1=oui)	CT PD1+ > 20% (0= non, 1=oui)	PDL1 M (manuel)	PDL1 TS (automatisé)	ME PDL1+ >10%	CT PDL1+ >20%	TIM3 M (manuel)	TIM3 TS (automatisé)	ME TIM3+ >10% (0= non, 1=oui)	CT TIM3+ >20% (0= non, 1=oui)	LAG3 M (manuel)	LAG3 TS (automatisé)	ME LAG3+ >10% (0= non, 1=oui)	CT LAG3+>20% (0= non, 1=oui)	date de naissance	DATE J1C1 (primo traitement)	STADE Ann Harbor	SCORE Hasenclever	atteinte BM (0= non, 1=oui)	Traitement (code ttt 1=RCHOP et like RCHOP/ 2= R_COPADEM / 3 = ABVD/ 4= BEACOPP/ 5 = R-DHAC ou DHAC, 6 : RT seule)	Sous type ( 1 : cSN/ 2: cCM/ 3 : cRL/ 4 : cRCT/ 5: popemma/ 6: LBDGC ABC/ 7 : LBDGC GC/ 8 : formes intermédiaires, 9 : LBDGC sur LF ou LLC))	EBER (0= non, 1=oui)	Rechute (0= non, 1=oui)	Date rechute	Décès (0= non, 1= oui)	Date des dernières nouvelles	RC=1, stable = 2 progression = 3, 4 = deces	os	pfs
9	GUI	J	LH	14T015207 (A14-4245)	60	46.3412	30	20.7532	30	25.588	20	19.709	1	0	35	40.768762566	0	1	30	34.0117	1	1	10	6.68436	1	0	1936-08-21	2014-04-15	2	2	0	3	1	0	1	2014-10-01	0	2015-04-01	3	11
11	ENT	A	LH	PP13010349	40	43.2315	10	10.1976	30	33.0339	10	1.44456	0	0	40	39.72033625	1	1	5	3.54923	0	0	40	48.3254	1	0	1986-04-16	2013-06-01	4	1	0	3	1	1	0	*	0	2014-06-23	1	12
22	ALC	S	LH	P12020036	60	72.8968	15	18.3633	45	54.5335	7	20.5626	0	0	40	47.175191728	1	1	15	11.9543	1	0	10	3.54507	1	0	1978-05-01	2013-01-01	4	5	0	4	1	0	0	*	0	2014-08-22	1	19
4	BUS	A	LH	12P4357	50	57.2917	50	52.0988	0	5.19286	10	4.02873	0	0	60	49.676157635	1	1	11	16.3007	1	0	7	5.37637	0	0	1949-03-18	2012-04-01	4	4	1	3	2	0	1	2013-10-15	1	2014-01-27	4	21
29	PAS	M	LH	12SL00963	60	74.7778	15	22.7398	45	52.038	25	58.662	1	0	35	32.593398021	1	0	15	26.9986	1	0	5	0.799207	0	0	1948-11-08	2012-07-30	3	ND	0	1	8	1	1	2013-01-01	1	2014-06-06	4	22
32	NAV	C	LH	10SL00610.04	50	52.1463	20	30.8525	30	21.2939	5	0.662594	0	0	20	17.8382	1	1	11	11.642	1	0	5	1.5493	0	0	1979-10-10	2010-06-23	2	ND	ND	3	1	0	1	2011-09-27	0	2012-08-30	1	26
13	BID	J	LH	14T027341	80	76.5102	35	49.6909	45	26.8193	25	61.6276	1	0	25	29.844312725	1	1	2	0.0540965	0	0	10	13.5636	1	0	1991-05-22	2015-01-01	4	3	ND	3	1	0	0	*	0	2017-06-08	1	29
38	PAR	J	LH	14SL00763.02	20	19.53	7	5.96839	13	13.5616	5	1.05962	0	0	10	6.2376064963	0	1	2	1.85495	0	0	3	0.818234	0	0	1952-03-22	2014-06-20	2	ND	0	3	1	0	1	2016-06-23	0	2017-01-02	1	30
10	LE G	T	LH	14T9610	80	49.0474	15	10.1213	65	38.9261	7	0.661061	0	0	20	21.87912332	0	1	15	16.5054	1	0	10	6.96299	1	0	1990-10-22	2014-10-06	4	4	ND	4	1	0	1	2015-03-01	0	2017-05-09	1	31
21	BAR	M	LH	14.54836 (14T6783)	70	76.1014	45	56.7809	25	19.3204	10	23.1414	1	0	5	8.2283433888	0	0	25	67.4625	1	0	10	5.06656	1	0	1963-08-21	2014-09-01	4	5	0	4	1	0	0	*	0	2017-07-10	1	34
24	BRI	S	LH	13P2341	50	56.6116	30	31.1781	20	25.4335	3	0.00635311	0	0	35	48.36962658	1	1	10	5.99762	0	0	10	6.70488	1	0	1983-02-13	2013-02-15	3	3	ND	3	2	0	0	*	0	2016-01-19	1	35
18	COU	M	LH	RR12015956 (P12.16022)	70	67.4295	25	26.9071	45	40.5224	7	8.2129	0	0	15	23.9323	0	1	7	3.92615	0	0	5	1.20029	0	0	1975-07-14	2012-12-01	4	3	0	3	2	0	0	*	0	2015-12-07	1	36
19	IBA	C	LH	PP13.17888	20	28.2965	10	9.77768	10	18.5188	5	0.837932	0	0	25	52.820181457	1	1	7	10.1572	0	0	5	2.65777	0	0	1982-10-16	2013-11-01	4	4	ND	4	4	0	0	*	0	2017-05-29	1	42
37	RUI	A	LH	13SL01291	60	77.384	7	12.8533	53	64.5307	15	32.4301	1	0	40	43.178762195	1	1	7	2.06965	0	0	5	0.5551	0	0	1995-08-10	2013-09-27	2	ND	ND	3	1	0	1	2014-02-10	0	2017-06-01	3	44
15	NOC	C	LH	PP13002041 (13.2403)	50	61.7534	25	37.523	25	24.2304	15	29.1554	1	0	30	44.526252413	0	1	3	0.0173445	0	0	10	6.70488	1	0	1975-07-01	2013-02-01	3	1	0	3	1	0	0	*	0	2016-11-07	1	45
20	MAR	F	LH	13.45988 (PP13011748)	40	57.4725	25	35.7178	15	21.7547	25	83.332	1	0	15	31.773576226	1	0	7	4.11104	0	1	7	1.8685	0	0	1961-01-13	2013-08-01	4	3	1	3	2	0	0	*	0	2017-06-02	1	46
36	FER	A	LH	13SL00567.1B	70	88.6583	10	17.8124	60	70.8459	10	13.6773	1	0	10	10.749432916	0	1	7	8	0	0	7	2.84589	0	0	1988-03-18	2013-05-07	4	3	0	4	2	0	1	2015-05-21	0	2017-04-18	1	47
25	MOT	R	LH	1071	60	63.9826	30	23.9558	30	40.0269	15	44.977	1	0	25	17.9189	1	0	7	ND	0	0	1	0.540948	0	0	1951-06-04	2012-05-22	3	2	0	3	1	0	1	2015-04-01	1	2016-09-12	4	51
26	FLA	E	LH	10SL00598	40	58.7772	7	12.6357	33	46.1416	15	14.9228	1	0	15	21.3315	1	1	25	44.8737	1	0	10	11.3087	1	0	1938-09-20	2010-06-30	4	4	1	3	1	1	1	2011-05-01	1	2015-03-05	4	56
17	EST	E	LH	PP12014273	40	41.993	20	22.6905	20	19.3025	7	7.34475	0	0	40	47.0595	1	1	15	23.1671	1	0	7	4.7752	0	0	1977-06-14	2012-10-01	4	4	ND	3	1	0	0	*	0	2017-07-11	1	57
12	HAM	M	LH	PP12007177	70	69.8178	30	40.5296	40	29.2882	15	35.2588	1	0	30	42.618291583	1	1	1	0.00371928	0	0	15	12.1576	1	0	1981-05-28	2012-05-01	4	2	0	3	1	1	0	*	0	2017-03-27	1	58
28	GED	Y	LH	12SL000578	70	73.0675	30	26.4309	40	46.6366	15	43.9445	1	0	5	5.8462455199	0	0	5	1.2993	0	0	3	0.883862	0	0	1976-12-12	2012-06-25	2	ND	0	3	1	1	1	2015-01-23	0	2017-05-02	1	58
34	GUI	A	LH	12SL00961.01	80	72.7159	5	3.82394	75	68.892	30	45.0493	1	0	5	1.8871464221	0	1	5	6.79271	0	0	5	1.7081	0	0	1995-05-24	2012-08-01	4	3	0	4	1	0	1	2013-01-08	0	2017-06-20	3	58
23	MEC	A	LH	PP11,19687	70	73.622	25	26.6999	45	46.922	13	45.8171	1	0	10	16.402758463	0	1	7	6.29086	0	1	3	0.587918	0	0	1989-09-10	2012-01-01	4	3	0	3	1	0	0	*	0	2016-12-05	1	59
33	BEA	F	LH	11SL00950.03	50	60.5266	20	27.4995	30	33.0271	25	18.2495	1	0	70	72.331635278	1	1	30	36.1109	1	0	15	11.0274	1	0	1928-11-18	2011-09-01	3	ND	ND	3	1	0	1	2014-10-01	1	2016-08-23	4	59
6	CAR	F	LH	PP12005647	40	45.3402	15	15.9732	25	29.3671	10	4.52948	0	0	20	19.593474543	1	1	20	16.7725	1	1	2	3.8175	0	0	1991-04-23	2012-04-01	4	4	0	4	1	0	1	2013-08-01	0	2017-06-01	1	62
27	BEL	K	LH	11SL01329	30	45.2048	15	16.5172	15	28.6876	1	0.00789046	0	0	40	56.045543065	1	1	15	23.5202	1	0	20	25.9843	1	0	1991-06-09	2011-11-25	4	3	ND	4	1	0	1	2016-03-30	0	2017-03-23	1	63
16	IMS	A	LH	RR11008130	30	29.1536	30	53.5048	0	0	5	1.01365	0	0	35	47.893741418	1	1	1	0.00105812	0	0	17	23.9007	1	0	1953-03-05	2011-06-01	4	4	1	4	1	0	0	*	0	2016-12-07	1	66
7	DI S	M	LH	11P000722	45	63.5216	45	72.2733	0	0	5	2.87367	0	0	7	9.78	0	1	10	4.07147	0	0	5	1.91773	0	0	1972-11-13	2011-02-01	3	3	0	3	2	1	1	2016-04-08	0	2016-09-19	2	67
14	VAN	P	LH	PP11015820	50	65.3032	10	7.88867	40	57.4146	5	0.362948	0	0	40	51.011775271	1	1	2	0.00853409	0	0	5	1.82032	0	0	1988-03-06	2011-10-01	4	5	0	4	2	0	0	*	0	2017-06-21	1	68
5	RAC	M	LH	12R020206 (28/12/2012)	55	61.6704	20	29.8006	35	31.8698	20	21.1419	1	0	20	32.061896893	1	1	1	0.184537	0	0	5	2.33314	0	0	1988-02-29	2009-04-01	4	0	0	3	1	0	1	2012-12-01	1	2015-05-26	4	73
3	BOL	D	LH	11P2374 (15/02/2011)	50	49.2504	5	8.49322	45	40.7571	2	0.455973	0	0	5	2.92318	0	1	11	8	1	0	10	7.90028	1	0	1981-07-28	2011-03-14	4	4	1	4	1	0	1	2012-10-01	0	2017-06-23	2	75
8	BUR	R	LH	11P02525	55	44.0829	15	3.38948	40	40.6934	35	35.8079	1	0	10	10.686	0	1	15	16.0983	1	0	10	7.85995	1	0	1990-07-21	2011-02-20	4	4	0	4	1	0	1	2015-05-25	0	2017-06-28	1	76
2	LAV	M	LH	11P13618	60	74.7769	10	16.5132	50	58.2636	3	1.28103	0	0	20	17.3279	1	1	15	13.1762	1	0	15	9.21855	1	0	1994-01-28	2011-09-28	3	1	0	3	3	0	1	2013-07-15	0	2018-05-16	1	79
1	VAN	J	LH	10P8096	70	76.5677	10	18.228	60	58.3397	15	ND	1	0	5	4.04379	0	1	7	5.44642	0	0	3	0.731927	0	0	1988-05-28	2010-07-01	4	1	0	3	1	0	1	2011-05-18	0	2017-06-15	3	83
30	COR	A	LH	09SL725.2	80	70.95	35	34.4538	45	36.4962	30	ND	1	0	35	42.4453	1	1	15	12.155	1	0	5	1.14542	0	0	1988-12-31	2009-09-09	3	ND	0	3	1	0	1	2011-01-12	0	2017-07-04	1	93
31	ANT	L	LH	05SL01166.2	55	67.22	40	30.3309	15	36.8891	12	ND	1	0	10	9.357	0	1	5	5.16241	0	0	1	0.687125	0	0	1970-09-27	2006-01-01	2	ND	ND	3	1	ND	1	2014-06-11	1	2015-12-23	4	119
35	THO	M	LH	13SL01290.02 (16/09/2013)	70	74.3864	5	12.0045	65	62.3819	5	2.46769	0	0	5	4.9392253225	0	1	7	7.15911	0	0	5	0.771297	0	0	1995-12-11	ND	ND	ND	ND	ND	1	0	ND	ND	ND	ND	*	*ND
39	NEVEU	JEAN-PHILIPPE	LBDGC GC	14P7995																															1		1		4
40	KIYIM	FATNA	LBDGC ABC	12P18367 (04/12/2012)																															1		1		4
41	PEDROZA	Christian	LBDGC ABC	P12,12790 (P12,13729)																															0		0		1
42	REBIE	Christophe	LBDGC ABC	RR12,1665																															0		0		1
43	ESTAVES	Guy	LBDGC ABC	RR13,20351																															0		0		1
44	BARRON	Jessica	LBDGC ABC	14T021901																															0		0		1
45	ROUQUIE	Alexandrine	LBDGC ABC	15T011542 (15T11627)																															0		0		1
46	CONTOUX	Georges	LBDGC ABC	PP12009422 (12,31708)																															0		0		1
47	SAINT HILAIRE	Ginette	LBDGC ABC	RR13008462 (P13,8827)																															0		0		1
48	OUBERRI	Fouad	LBDGC ABC	RR11,16387																															0		0		1
49	VIVES	Marie André	LBDGC ABC	PP11,19702																															1		1		4
50	LACHERE	Christophe	LBDGC GC	C12,26688																															0		0		1
51	EVRARD	Nicole	LBDGC GC	RR12011145																															0		0		1
52	SOUQUET	Marie Christine	LBDGC GC	15T001992																															0		0		1
53	BOYER VIDAL	Philippe	LBDGC GC	RR13007950																															0		0		1
54	TRESCAZES	Denise	LBDGC GC	RR12013196																															0		0		1
55	GATIMEL	Paul	LBDGC GC	12C1459 (PP12019020)																															1		1		4
56	LEROY	Régine	LBDGC GC	PP11018905																															0		0		1
57	GAUBERT	Michel	LBDGC GC	RR11007063 (P0804926)																															1		0		3
58	BEL	Laurence	LBDGC GC	PP13,2462																															0		0		1
59	MARCIA	Danielle	LBDGC GC	14H59657																															1	2018-08-03	0	2018-08-21	3
60	NERTZ	Odile	LBDGC GC	RR12,10607																															0		0		1

## Sheet: Feuil1
	HODGKIN LYMPHOMA PATIENTS (n=37)		2-years survival [IC95%]	Median progression free survival time (months) [IC95%]	log rank p value
	Median age, y	30 (17-82)
	≤ 30	19 (51.4%)	50.75% [26.58;70.67]	24.4[ 15.1; 52.1]	p = 0.2018
	> 30	18 (48.6%)	77.78% [51.10;91.02]	62.2[ 24.1;NR]
	Sex
	Male	23 (62.2%)	69.57% [46.56;84.17]	51.1[ 18.6;NR]	p = 0.2059
	Female	14 (37.8%)	55.00% [25.78;76.82]	24.1[ 10.5;NR]
	Stage
	I-II	6 (16.2%)	50.00% [11.09;80.37]	15.1[ 4.5;NR]	p = 0.1456
	III-IV	31 (83.8%)	66.93% [47.19;80.68]	44.0[ 21.6;NR]
	IPS
	Low risk (0-2)	8 (27.6%)	60.00% [19.55;85.23]	34.3[ 5.6; NR]	p = 0.3092
	High risk (>=3)	21 (72.4%)	71.43% [47.15;86.02]	52.1[ 18.6;NR]
	Missing	8
	Histologic subtype
	Nodular sclerosis	27 (73.0%)	-	-	-
	Mixed cellular	7 (18.9%)	-	-
	Lymphocyte rich	1 (2.7%)	-	-
	Lymphocyte depleted	1 (2.7%)	-	-
	NA	1 (2.7%)	-	-
	EBV
	EBV+	6 (16.7%)	-	-	-
	EBV-	30 (83.3%)	-	-
	Missing	1	-	-
	Treatment
	ABVD	24 (64.9%)	65.79% [43.03;81.23]	37.0[ 18.5;NR]	NC
	BEACOOP	12 (32.4%)	66.67% [33.70;85.97]	51.1[ 5.3;NR]
	NA	1 (2.63%)	NR
	TIM-3 ME staining
	>10%	21 (56.8%)	85.71% [61.97;95.16]	62.2[ 30.9;NR]	p= 0.0060
	≤10%	16 (43.2%)	36.46% [14.34;59.21]	18.5[ 10.0; 51.1]
	DLBCL PATIENTS (n=22)		2-years survival [IC95%]	Median progression free survival time (months) [IC95%]	log rank p value
	Median age, y	59 (25-79)
	≤ 60	12 (54.5%)	91.67% [53.90;98.78]	-	-
	> 60	10 (45.5%)	70.00% [32.87;89.19]	-	-
	Sex
	Male	10 (45.5%)	80.00% [40.87;94.59]	-	-
	Female	12 (54.5%)	83.33% [48.17;95.55]	-	-
	Stage
	I-II	6 (27.3%)	66.67% [19.46;90.44]	-	-
	III-IV	16 (72.7%)	87.50% [58.60;96.72]	-	-
	IPI
	Low/ Intermediate risk (<3)	20 (90.9%)	85.00% [60.38;94.90]	-	-
	High risk (≥3)	2 (9.1%)	50.00% [ 0.60;91.04]	-	-
	Histologic/molecular subtype
	GC	12 (54.5%)	-	-	-
	ABC	10 (45.5%)	-	-	-
	Treatment
	R-COPADEM	1 (4.5%)	100.00% NC	-	-
	R-CHOP	21 (95.5%)	80.95% [56.89;92.39]	-	-
	TIM-3 ME staining
	>10%	13 (61.9%)	84.62% [51.22;95.91]	-	-
	≤10%	8 (38.1%)	75.00% [31.48;93.09]	-	-
	NA	1		-	-
